# Supplementary material for: Genetic predictors of lifelong medication-use patterns in cardiometabolic diseases
Source: Nat Med. 2023 Jan 18;29(1):209–18. doi: 10.1038/s41591-022-02122-5 (PMC9873570; doi:10.1038/s41591-022-02122-5)
Supplement: Supplementary file 3 — Supplementary Tables 1−28. [file 41591_2022_2122_MOESM3_ESM.xlsx]

## Sheet: S.Tables.Contents
Supplementary tables - Contents
Supplementary table	Description
S.Table 1A	Comparison of the whole FinnGen R5 sample (n=218,792) and those alive and at least 10 years old Jan 1st 1995 (subsample used in the quantitative GWASs)
S.Table 1B	Total number of purchases of drugs used in hyperlipidemia, hypertension and type 2 diabetes - descriptive statistics in FinnGen
S.Table 2	Number of participants in different medication patterns - FinnGen, EstBB and UKBB
S.Table 3	Independent significant loci in FinnGen: the most significant associations and effect directiion comparison between FinnGen, ESTBB and UKBB
S.Table 4	Sensitivity analysis - binary case-control analyses.
S.Table 5	Sensitivity analysis - annual purchases.
S.Table 6	Sensitiviity analysis - medication users only
S.Table 7	Independent loci significant in the sensitiivity analyses but not in the orignial GWASs of the total number of medication purchases
S.Table 8	Genetic correlations between the total number of purchases and the sensitivity analyses in FinnGen
S.Table 9	Independent significant loci in FinnGen: effect sizes for females and males in sex-stratified GWAS for the total number of medicatiion purchases
S.Table 10	Sensitivity analyses in FinnGen - loci lead variants with a significant (p<0.05/303) interaction associatioin with age
S.Table 11	Independent genome-wide siignificant loci in meta-analyses in FinnGen, EstBB and UKBB
S.Table 12	Credible set containing regions: lead GWAS assocations in FinnGen and meta-analysis of FinnGen, EstBB and UKBB (the most significant variant in the region is presented)
S.Table 13	All CS variants (if CS contains >5 variants, up to the first 5 variants with posterior probability of at least 0.01 are shown)
S.Table 14	Credible sets, lead variants - Lipid mofifying agents (total number of purchases)
S.Table 15	Credible sets, lead variants - Blood pressure medications (total number of purchases)
S.Table 16	Credible sets, lead variants - Glucose lowering agents, excl. insulins (total number of purchases)
S.Table 17	Credible sets, lead variants - Changes in medication use in hyperlipidemia, hypertension, or type 2 diabetes patients
S.Table 18	Credible sets, lead variants - Discontinuation of medication use, statins, blood pressure medications
S.Table 19	CS in potentially novel GWS loci - associations in meta-analyses
S.Table 20	Potentially novel GWS loci - associations with risk factors
S.Table 21	Potentially novel GWS loci - associations with CAD
S.Table 22	CS lead variants from possibly novel loci - Strongest cardiometabolic PheWAS associations
S.Table 23	Meta-analysis independent loci - associations with CAD
S.Table 24	Genetic correlations between total number of purchases in T2D, hypertension and hyperlipidemia and selected phenotypes
S.Table 25	Independent loci in EstBB, GWAS lead variant effect sizes without and with educational attainment as a GWAS covariate
S.Table 26	Associations between LDL, systolic blood pressure and T2D polygenic risk scores and the medication patterns
S.Table 27	Associations between between previously recognized hyperlipidemia, hypertension and T2D pharmacogenetic variants and medication patterns
S.Table 28	The FinnGen Study samples data release 5

## Sheet: S.Table1A-B
Supplementary Table 1A. Participants with purchases of drugs used in hyperlipidemia, hypertension and type 2 diabetes - descriptive statistics in FinnGen
Sample	FinnGen R5	Subsample in continuous analyses
Inclusion	All	Alive and at least 10 years old Jan 1st 1995
N	218,792	193,933
Age, years (SD)	59.8(17.5)	63.9(14.0)
Recruitment, year (SD)	2011.9(8.63)	2011.4(8.80)
Females, N (%)	123,579(56.5)	107,231(55.3)
Hyperlipidemia, N(%)	29,837(13.6)	29,630(15.3)
Hypertension, N(%)	55,971(25.6)	55,481(28.6)
T2D, N(%)	29,193(13.8)	28,920(15.4)
Coronary heart disease, N(%)	21,012(9.60)	20,914(10.8)
Recorded deaths, N(%)	15,152(6.93)	14,902(7.68)
Supplementary Table 1B. Participants with purchases of drugs used in hyperlipidemia, hypertension and type 2 diabetes - descriptive statistics in FinnGen
Medication users	ATC (regex)	N (participants, total)	Females (N), all	Females (with >0 purchases)	N (participants with >0 purchases)	Mean (SD) number of purchases (all)	Mean (SD) number of purchases (participants with >0 purchases)	Median number of purchases (participants with >0 purchases)	Mean (SD) age at first purchase, years	Mean (SD) age at last purchase, years	Mean (SD) length of medication use in years	Mean (SD) annual purchases (first buy-end of follow-up)	Median annual purchases (first buy-last buy)	Mean (SD) annual purchases (first buy-last buy)	Median annual purchases (first buy-end of follow-up)
Hyperlipidemia (all)	^C10	193933	107231(55.3%)	37060(47.9%)	77439	12.2 (22.8)	30.7 (27.1)	25	59.3 (10.6)	68.5 (11.3)	9.11 (6.53)	2.40 (1.51)	2.54	3.75 (2.00)	3.66
Hyperlipidemia (males)	^C10	86702	0(0%)	0(0%)	40379	15.0 (24.8)	32.2 (27.7)	27	58.7 (10.9)	68.2 (11.4)	9.50 (6.58)	2.49 (1.52)	2.65	3.72 (1.91)	3.64
Hyperlipidemia (females)	^C10	107231	107231(100%)	37060(100%)	37060	10.0 (20.8)	29.0 (26.4)	23	60.0 (10.3)	68.7 (11.2)	8.70(6.47)	2.29 (1.51)	2.42	3.78 (2.09)	3.68
Hypertension (all)	^C0[2|3|7|8|9]	193933	107231(55.3%)	65473(53.9%)	121491	40.1 (61.6)	64.0 (67.3)	43	54.0 (12.6)	65.7 (13.9)	11.7 (7.97)	4.05 (3.21)	3.47	5.35 (3.45)	4.41
Hypertension (males)	^C0[2|3|7|8|9]	86702	0(0%)	0(0%)	56018	44.6 (63.5)	69.1 (67.5)	50	55.3 (11.9)	67.1 (12.8)	11.7 (7.76)	4.51 (3.25)	3.84	5.79 (3.52)	4.90
Hypertension (females)	^C0[2|3|7|8|9]	107231	107231(100%)	65473(100%)	65473	36.4 (59.7)	59.6 (66.8)	38	52.9 (52.9)	64.5 (14.7)	11.6 (8.14)	3.65 (3.13)	3.19	4.98 (3.35)	4.08
Type 2 diabetes (all)	^A10B	193933	107231(55.3%)	14599(46.8%)	31223	6.54 (21.9)	40.6 (40.0)	29	59.1 (12.0)	67.2 (12.5)	8.05 (6.35)	3.48 (2.31)	3.23	5.23 (2.77)	4.48
Type 2 diabetes (males)	^A10B	86702	0(0%)	0(0%)	16624	8.33 (24.6)	43.4 (40.5)	32	59.8 (10.9)	68.3 (11.0)	8.50 (6.31)	3.68 (2.25)	3.34	5.23 (2.67(	4.56
Type 2 diabetes (females)	^A10B	107231	107231(100%)	14599(100%)	14599	5.10 (19.3)	37.4 (39.2)	25	58.4 (13.1)	66.0 (14.0)	7.55 (6.36)	3.24 (2.35)	3.08	5.22 (2.89)	4.41

## Sheet: S.Table2
Supplementary Table 2. Number of participants in different medication patterns - FinnGen, EstBB and UKBB
Medication group	Medication pattern		ATC-codes	N (FinnGen)	Cases (FinnGen)	Controls (FinnGen)	N (ESTBB)	Cases (ESTBB)	Controls (ESTBB)	N (UKBB)
Hyperlipidemia	Drugs targeting hyperlipidemia, number of purchases		C10	193933			184880			188846
	Drugs targeting hyperlipidemia, number of purchases, drug-users only			77439			28676
	Changing simvastatin to another statin		C10AA01	45134	19228	25906	5110	3042	2068
	Fast discontinuation of statin use		C10AA	76499	7459	68990	26923	5053	21870
Hypertension	Drugs targeting hypertension, number of purchases		C02, C03, C07, C08, C09	193933			184892			188846
	Drugs targeting hypertension, number of purchases, users only			121491			75242
	More than 1 antihypertensive groups			125586	82551	43035	75242	45735	29507
	More than 2 antihypertensive groups			125586	50482	75104	75242	26685	48557
	More than 3 antihypertensive groups			125586	22476	103110	75242	12648	62594
	All 5 antihypertensive groups			125586	2900	122686	75242	3144	72098
	Fast discontinuation of hypertension medication use			125212	14661	110551	73857	14084	59773
Type 2 diabetes	Drugs targeting type 2 diabetes, number of purchases		A10B	193933			184880			188846
	Drugs targeting type 2 diabetes, number of purchases, users only			31223			12886
	Use of 2nd line agents in T2D		A10BD, A10BH, A10BJ, A10BK	31665	14292	17373	12886	3536	9350
	Use of insulin		A10A	29990	6861	23129	12886	1742	10712

## Sheet: S.Table3
Supplementary Table 3. Independent significant loci in FinnGen: the most significant associations and effect direction comparison between FinnGen, ESTBB and UKBB (the most significant locus variant in FinnGen found in other samples is used for comparison).Two-sided GWAS p-values are presented (p<5e-8 considered significant).
Analysis with the strongest association	Nearest gene	Rsid	Chr	Pos	Ref	Alt	P	Beta	SE (Beta)	AF (Alt)	Proxy used in comparison	Top hit found in other samples	Distance from the original lead variant	P (FinnGen)	Beta (FinnGen)	N (studies)	N (EstBB)	N (UKBB)	Effects (FinnGen VS EstBB)	Effects (FinnGen VS UKBB)
Hyperlipidemia medications: total purchases	SKI	rs12047069	1	2274109	A	C	3.465e-11	-0.0179	0.0027	0.5906	NO	1_2274109_A_C	0	3.465e-11	-0.0179	2	184892	188846	--	--
Hyperlipidemia medications: total purchases	PLEKHG5	rs4908553	1	6507189	G	A	6.213e-09	-0.0156	0.0027	0.5802	NO	1_6507189_A_G	0	6.213e-09	-0.0156	2	184892	188846	--	--
Hyperlipidemia medications: total purchases	ARID1A	rs114165349	1	26695422	G	C	1.285e-31	0.0818	0.007	0.03725	NO	1_26695422_C_G	0	1.285e-31	0.0818	2	184892	188846	++	++
Hyperlipidemia medications: total purchases	DMRTA2	rs61780655	1	50354137	C	T	1.757e-08	0.0264	0.0047	0.08904	NO	1_50354137_C_T	0	1.757e-08	0.0264	2	184892	188846	++	+-
Hyperlipidemia medications: total purchases	MAGOH	rs183742558	1	53239252	G	A	7.257e-10	-0.0487	0.0079	0.02984	YES	1_53313844_A_G	74592	1.406e-06	-0.0277	2	184892	188846	--	--
Hyperlipidemia medications: total purchases	PCSK9	rs11591147	1	55039974	G	T	1.624e-193	-0.2107	0.0071	0.03599	NO	1_55039974_G_T	0	1.624e-193	-0.2107	2	184892	188846	--	--
Hyperlipidemia medications: total purchases	PRKAA2	rs184826255	1	56690500	T	C	1.129e-36	-0.1186	0.0094	0.02087	NO	1_56690500_C_T	0	1.129e-36	-0.1186	2	184892	188846	--	-+
Hyperlipidemia medications: total purchases	DOCK7	rs68148663,rs745477428,rs56280080	1	62687528	TCAGAA	T	5.142e-25	-0.031	0.003	0.2633	NO	1_62687528_T_TCAGAA	0	5.142e-25	-0.031	2	184892	188846	--	--
Hyperlipidemia medications: total purchases	CELSR2	rs646776	1	109275908	C	T	9.836e-125	0.0765	0.0032	0.7854	NO	1_109275908_C_T	0	9.836e-125	0.0765	2	184892	188846	++	++
Hyperlipidemia medications: total purchases	TNN	rs34252649,rs55999023	1	175143931	GTA	G	2.915e-08	0.0152	0.0027	0.3734	NO	1_175143931_G_GTA	0	2.915e-08	0.0152	2	184892	188846	++	+-
Hyperlipidemia medications: total purchases	MARC1	rs867772	1	220799001	A	G	1.091e-11	0.0198	0.0029	0.7088	NO	1_220799001_A_G	0	1.091e-11	0.0198	2	184892	188846	++	++
Hyperlipidemia medications: total purchases	AL360294.1	rs496800	1	234715469	A	C	3.15e-10	0.0167	0.0027	0.5592	NO	1_234715469_A_C	0	3.15e-10	0.0167	2	184892	188846	++	++
Hyperlipidemia medications: total purchases	KIDINS220	rs11685635	2	8841258	C	T	4.936e-09	0.0343	0.0059	0.05494	NO	2_8841258_C_T	0	4.936e-09	0.0343	2	184892	188846	++	++
Hyperlipidemia medications: total purchases	APOB	rs1367117	2	21041028	G	A	9.925e-96	0.0609	0.0029	0.2813	NO	2_21041028_A_G	0	9.925e-96	0.0609	2	184892	188846	++	++
Hyperlipidemia medications: total purchases	KLHL29	rs116050476	2	22998039	G	A	6.029e-11	-0.0319	0.0049	0.0821	NO	2_22998039_A_G	0	6.029e-11	-0.0319	2	184892	188846	--	--
Hyperlipidemia medications: total purchases	BRE	rs7600234	2	28194931	C	T	7.343e-09	0.0248	0.0043	0.1063	YES	2_28182278_C_T	12653	6.512e-09	0.0249	2	184892	188846	++	++
Hyperlipidemia medications: total purchases	ABCG8	rs75331444	2	43842633	G	A	1.902e-52	-0.0728	0.0048	0.08382	NO	2_43842633_A_G	0	1.902e-52	-0.0728	2	184892	188846	--	--
Hyperlipidemia medications: total purchases	PRKCE	rs687914	2	45651621	G	T	3.465e-14	0.0271	0.0036	0.1657	NO	2_45651621_G_T	0	3.465e-14	0.0271	2	184892	188846	++	++
Hyperlipidemia medications: total purchases	INSIG2	rs150474434	2	118087545	G	A	6.85e-11	-0.0323	0.0049	0.07829	NO	2_118087545_A_G	0	6.85e-11	-0.0323	2	184892	188846	--	--
Hyperlipidemia medications: total purchases	CRYBA2	rs113414093	2	218994449	G	A	3.5e-14	0.0362	0.0048	0.08571	YES	2_219237252_A_G	242803	2.477e-05	0.032	2	184892	188846	++	++
Hyperlipidemia medications: total purchases	PXK	rs9844128	3	58405400	C	T	4.067e-10	-0.0303	0.0048	0.08076	NO	3_58405400_C_T	0	4.067e-10	-0.0303	2	184892	188846	--	--
Hyperlipidemia medications: total purchases	ZBBX	rs143923816	3	166848309	G	A	2.961e-08	-0.1067	0.0192	0.005408	NO	3_166848309_A_G	0	2.961e-08	-0.1067	2	184892	188846	-+	-+
Hyperlipidemia medications: total purchases	HGFAC	rs59950280	4	3450618	G	A	7.089e-10	0.0191	0.0031	0.2448	NO	4_3450618_A_G	0	7.089e-10	0.0191	2	184892	188846	++	++
Hyperlipidemia medications: total purchases	SULT1E1	rs1875743	4	69799590	C	G	1.293e-13	0.0397	0.0054	0.06537	NO	4_69799590_C_G	0	1.293e-13	0.0397	2	184892	188846	++	+-
Hyperlipidemia medications: total purchases	SLC4A4	rs532976298	4	71437191	CTTGAGTCCCTATGCTGT	C	2.768e-37	0.1454	0.0114	0.01413	YES	4_71512793_A_G	75602	3.492e-36	0.1391	2	184892	188846	++	++
Hyperlipidemia medications: total purchases	ANKRD17	rs187918276	4	73167847	G	C	1.684e-132	0.2414	0.0099	0.01861	YES	4_73124451_C_T	43396	1.301e-69	0.1269	2	184892	188846	++	++
Hyperlipidemia medications: total purchases	BTC	rs77021821	4	74759005	C	T	2.647e-35	0.1066	0.0086	0.02494	NO	4_74759005_C_T	0	2.647e-35	0.1066	2	184892	188846	++	+-
Hyperlipidemia medications: total purchases	SHROOM3	rs953895070	4	76506038	G	A	4.13e-09	0.1019	0.0173	0.006498	YES	4_76432877_C_T	73161	3.994e-05	0.0122	2	184892	188846	++	++
Hyperlipidemia medications: total purchases	SLC12A7	rs4975639	5	1108135	A	G	3.966e-08	0.0147	0.0027	0.478	NO	5_1108135_A_G	0	3.966e-08	0.0147	2	184892	188846	++	+-
Hyperlipidemia medications: total purchases	HMGCR	rs12916	5	75360714	T	C	2.882e-43	0.0366	0.0027	0.4536	NO	5_75360714_C_T	0	2.882e-43	0.0366	2	184892	188846	++	++
Hyperlipidemia medications: total purchases	TIMD4	rs55776147	5	156973797	A	G	9.091e-23	0.0277	0.0028	0.6679	NO	5_156973797_A_G	0	9.091e-23	0.0277	2	184892	188846	++	++
Hyperlipidemia medications: total purchases	MYLIP	rs6459450	6	16124329	T	C	1.844e-12	-0.0192	0.0027	0.3784	NO	6_16124329_C_T	0	1.844e-12	-0.0192	2	184892	188846	--	--
Hyperlipidemia medications: total purchases	HLA-DQA1	rs1391373	6	32635883	T	C	1.081e-12	0.0228	0.0032	0.4261	YES	6_32672440_A_G	36557	4.652e-11	0.0215	2	184892	188846	++	++
Hyperlipidemia medications: total purchases	VEGFA	rs998584	6	43790159	C	A	3.369e-17	0.0224	0.0027	0.4829	NO	6_43790159_A_C	0	3.369e-17	0.0224	2	184892	188846	++	++
Hyperlipidemia medications: total purchases	L3MBTL3	rs6926186	6	130029149	G	A	1.073e-08	0.0174	0.003	0.7508	NO	6_130029149_A_G	0	1.073e-08	0.0174	2	184892	188846	++	++
Hyperlipidemia medications: total purchases	HBS1L	rs6920211	6	135110180	T	C	3.766e-10	-0.0179	0.0029	0.315	NO	6_135110180_C_T	0	3.766e-10	-0.0179	2	184892	188846	--	--
Hyperlipidemia medications: total purchases	CITED2	rs632057	6	139512875	T	G	2.199e-09	-0.016	0.0027	0.5714	NO	6_139512875_G_T	0	2.199e-09	-0.016	2	184892	188846	--	--
Hyperlipidemia medications: total purchases	LPA	rs140570886	6	160591981	T	C	2.707e-51	0.2093	0.0139	0.009233	NO	6_160591981_C_T	0	2.707e-51	0.2093	2	184892	188846	++	++
Hyperlipidemia medications: total purchases	CYP2W1	rs3808348	7	988812	C	T	1.557e-09	-0.0178	0.003	0.2787	NO	7_988812_C_T	0	1.557e-09	-0.0178	2	184892	188846	--	--
Hyperlipidemia medications: total purchases	NPC1L1	rs41279633	7	44541277	G	T	1.044e-29	0.0368	0.0032	0.2101	NO	7_44541277_G_T	0	1.044e-29	0.0368	2	184892	188846	++	++
Hyperlipidemia medications: total purchases	INSIG1	rs76344710	7	155246062	A	C	3.887e-09	0.0797	0.0135	0.0102	NO	7_155246062_A_C	0	3.887e-09	0.0797	2	184892	188846	++	+-
Hyperlipidemia medications: total purchases	PPP1R3B	rs4240624	8	9326721	G	A	1.256e-29	0.0451	0.004	0.8575	NO	8_9326721_A_G	0	1.256e-29	0.0451	2	184892	188846	++	++
Hyperlipidemia medications: total purchases	NAT2	rs35570672	8	18415125	T	C	8.542e-18	-0.0262	0.003	0.7496	NO	8_18415125_C_T	0	8.542e-18	-0.0262	2	184892	188846	--	--
Hyperlipidemia medications: total purchases	LPL	rs147729680,rs374229201	8	19994665	TTC	T	2.411e-15	-0.0244	0.0031	0.2443	YES	8_19994799_C_G	134	7.971e-15	-0.0238	2	184892	188846	--	--
Hyperlipidemia medications: total purchases	SOX17	rs10283206	8	54497832	C	T	1.754e-09	0.0188	0.0031	0.2349	NO	8_54497832_C_T	0	1.754e-09	0.0188	2	184892	188846	++	++
Hyperlipidemia medications: total purchases	UBXN2B	rs7826120	8	58459166	T	C	5.952e-12	-0.0187	0.0027	0.6147	NO	8_58459166_C_T	0	5.952e-12	-0.0187	2	184892	188846	--	--
Hyperlipidemia medications: total purchases	TRPS1	rs2737245	8	115646356	G	T	2.057e-08	-0.0161	0.0029	0.309	NO	8_115646356_G_T	0	2.057e-08	-0.0161	2	184892	188846	--	--
Hyperlipidemia medications: total purchases	TRIB1	rs28601761	8	125487789	C	G	4.18e-55	-0.042	0.0027	0.4122	NO	8_125487789_C_G	0	4.18e-55	-0.042	2	184892	188846	--	--
Hyperlipidemia medications: total purchases	MROH1	rs943452749	8	144249133	C	T	1.022e-08	0.0194	0.0034	0.2036	YES	8_144107758_C_G	141375	4.088e-06	0.0324	2	184892	188846	++	++
Hyperlipidemia medications: total purchases	NFIL3	rs138111502	9	91401233	C	G	9.973e-09	-0.0302	0.0053	0.06851	NO	9_91401233_C_G	0	9.973e-09	-0.0302	2	184892	188846	--	-+
Hyperlipidemia medications: total purchases	ABCA1	rs2740488	9	104899461	A	C	2.492e-12	-0.0233	0.0033	0.1972	NO	9_104899461_A_C	0	2.492e-12	-0.0233	2	184892	188846	--	--
Hyperlipidemia medications: total purchases	ABO	rs992108547	9	133273983	A	G	1.986e-46	-0.0472	0.0033	0.7989	NO	9_133273983_A_G	0	1.986e-46	-0.0472	2	184892	188846	--	--
Hyperlipidemia medications: total purchases	TRIM5	rs11601507	11	5679844	C	A	1.28e-08	0.0281	0.0049	0.07925	NO	11_5679844_A_C	0	1.28e-08	0.0281	2	184892	188846	++	++
Hyperlipidemia medications: total purchases	MYRF,TMEM258	rs174537	11	61785208	G	T	9.214e-27	-0.0287	0.0027	0.4137	NO	11_61785208_G_T	0	9.214e-27	-0.0287	2	184892	188846	--	--
Hyperlipidemia medications: total purchases	ZPR1	rs964184	11	116778201	G	C	8.393e-141	-0.0945	0.0037	0.8539	NO	11_116778201_C_G	0	8.393e-141	-0.0945	2	184892	188846	--	--
Hyperlipidemia medications: total purchases	TREH	rs4639966	11	118702810	T	C	5.871e-11	0.0199	0.003	0.2545	NO	11_118702810_C_T	0	5.871e-11	0.0199	2	184892	188846	++	++
Hyperlipidemia medications: total purchases	DCPS	rs73632723	11	126348258	G	A	8.037e-10	0.0313	0.0051	0.07384	NO	11_126348258_A_G	0	8.037e-10	0.0313	2	184892	188846	++	++
Hyperlipidemia medications: total purchases	KLRG1	rs80017394	12	8980660	A	G	2.43e-08	0.0164	0.0029	0.285	NO	12_8980660_A_G	0	2.43e-08	0.0164	2	184892	188846	++	++
Hyperlipidemia medications: total purchases	LHX5	rs149123158	12	113513355	A	T	1.503e-09	0.0891	0.0147	0.008567	NO	12_113513355_A_T	0	1.503e-09	0.0891	2	184892	188846	++	+-
Hyperlipidemia medications: total purchases	HNF1A	rs1169288	12	120978847	A	C	1.414e-16	0.0227	0.0027	0.3744	NO	12_120978847_A_C	0	1.414e-16	0.0227	2	184892	188846	++	++
Hyperlipidemia medications: total purchases	FBRSL1	rs11610825	12	132469023	G	A	6.861e-09	0.0171	0.003	0.2899	NO	12_132469023_A_G	0	6.861e-09	0.0171	2	184892	188846	++	++
Hyperlipidemia medications: total purchases	GAS6	rs7337498	13	113841146	G	A	6.57e-14	0.0231	0.0031	0.2468	NO	13_113841146_A_G	0	6.57e-14	0.0231	2	184892	188846	++	++
Hyperlipidemia medications: total purchases	EML1	rs139924368	14	99743911	T	TA	2.954e-08	0.0579	0.0104	0.01665	YES	14_99674478_A_G	69433	2.517e-07	0.0673	2	184892	188846	+-	++
Hyperlipidemia medications: total purchases	INO80	rs9920619	15	41026647	A	G	2.236e-08	0.016	0.0029	0.3074	NO	15_41026647_A_G	0	2.236e-08	0.016	2	184892	188846	++	++
Hyperlipidemia medications: total purchases	WDR72	rs79391862	15	53447229	A	C	5.681e-14	-0.0575	0.0076	0.03151	NO	15_53447229_A_C	0	5.681e-14	-0.0575	2	184892	188846	--	--
Hyperlipidemia medications: total purchases	ALDH1A2,LIPC	rs35980001,rs397821255	15	58430391	G	GC	4.59e-08	0.0171	0.0031	0.2328	NO	15_58430391_G_GC	0	4.59e-08	0.0171	2	184892	188846	++	++
Hyperlipidemia medications: total purchases	FBXL19	rs13336347	16	30940245	C	G	3.736e-08	-0.0147	0.0027	0.438	NO	16_30940245_C_G	0	3.736e-08	-0.0147	2	184892	188846	--	--
Hyperlipidemia medications: total purchases	TXNL4B	rs35283911	16	72045090	TG	T	1.642e-22	0.0338	0.0035	0.1785	NO	16_72045090_T_TG	0	1.642e-22	0.0338	2	184892	188846	++	++
Hyperlipidemia medications: total purchases	GLTPD2	rs79202680	17	4789345	G	T	5.796e-19	-0.0662	0.0074	0.03284	NO	17_4789345_G_T	0	5.796e-19	-0.0662	2	184892	188846	--	--
Hyperlipidemia medications: total purchases	ASGR1	rs80324685	17	7181612	G	T	4.614e-13	0.0198	0.0027	0.3893	NO	17_7181612_G_T	0	4.614e-13	0.0198	2	184892	188846	++	++
Hyperlipidemia medications: total purchases	ABCA5	rs573431210	17	69280242	T	G	9.601e-13	0.1168	0.0164	0.006763	NO	17_69280242_G_T	0	9.601e-13	0.1168	2	184892	188846	++	++
Hyperlipidemia medications: total purchases	H3F3B	rs7342	17	75776775	G	C	8.386e-12	-0.0263	0.0039	0.1366	NO	17_75776775_C_G	0	8.386e-12	-0.0263	2	184892	188846	--	--
Hyperlipidemia medications: total purchases	GAREM1,MEP1B	rs144242131	18	32189947	G	A	2.859e-08	0.07	0.0126	0.0112	YES	18_31993714_A_G	196233	4.484e-07	0.0487	2	184892	188846	++	++
Hyperlipidemia medications: total purchases	MUC16	rs10402291	19	9013169	T	C	4.173e-08	0.0191	0.0035	0.1795	NO	19_9013169_C_T	0	4.173e-08	0.0191	2	184892	188846	++	++
Hyperlipidemia medications: total purchases	LDLR	rs17248720	19	11087511	C	T	2.182e-239	-0.1443	0.0044	0.1018	NO	19_11087511_C_T	0	2.182e-239	-0.1443	2	184892	188846	--	--
Hyperlipidemia medications: total purchases	NFIX	rs576259924	19	13000326	C	A	1.12e-10	-0.0829	0.0128	0.01091	YES	19_12917116_A_G	83210	8.859e-08	-0.0579	2	184892	188846	--	--
Hyperlipidemia medications: total purchases	SUGP1	rs188247550	19	19285807	C	T	4.14e-18	-0.0528	0.0061	0.05075	NO	19_19285807_C_T	0	4.14e-18	-0.0528	2	184892	188846	--	--
Hyperlipidemia medications: total purchases	CD177	rs572546175	19	43325268	A	C	1.493e-19	-0.1028	0.0114	0.01433	YES	19_43308843_A_C	16425	3.659e-13	-0.063	2	184892	188846	--	--
Hyperlipidemia medications: total purchases	APOC1	rs190712692	19	44921921	G	A	2.948e-204	-0.2304	0.0076	0.032	NO	19_44921921_A_G	0	2.948e-204	-0.2304	2	184892	188846	--	--
Hyperlipidemia medications: total purchases	PPP5D1	rs192062090	19	46482929	A	G	1.2e-10	0.0812	0.0126	0.0113	YES	19_46450471_C_T	32458	2.973e-09	0.0696	2	184892	188846	++	++
Hyperlipidemia medications: total purchases	FUT2	rs516316	19	48702888	G	C	4.461e-10	0.017	0.0027	0.3754	NO	19_48702888_C_G	0	4.461e-10	0.017	2	184892	188846	++	++
Hyperlipidemia medications: total purchases	SNX5	rs2618566	20	17864040	G	T	9.929e-09	-0.0163	0.0029	0.6775	NO	20_17864040_G_T	0	9.929e-09	-0.0163	2	184892	188846	--	--
Hyperlipidemia medications: total purchases	CEP250	rs4911507	20	35488172	T	C	4.529e-09	-0.0228	0.0039	0.1337	NO	20_35488172_C_T	0	4.529e-09	-0.0228	2	184892	188846	--	--
Hyperlipidemia medications: total purchases	MAFB	rs1883711	20	40551182	G	C	4.142e-41	0.0738	0.0055	0.06314	NO	20_40551182_C_G	0	4.142e-41	0.0738	2	184892	188846	++	++
Hyperlipidemia medications: total purchases	NPBWR2	rs13036542	20	64105965	G	A	3.743e-09	-0.0157	0.0027	0.53	NO	20_64105965_A_G	0	3.743e-09	-0.0157	2	184892	188846	--	--
Hyperlipidemia medications: total purchases	PNPLA3	rs738408	22	43928850	C	T	2.25e-13	-0.0231	0.0032	0.2267	NO	22_43928850_C_T	0	2.25e-13	-0.0231	2	184892	188846	--	--
Hyperlipidemia medications: total purchases	CDPF1	rs536212893	22	46250334	AG	A	1.902e-09	0.0996	0.0166	0.006491	YES	22_46231883_C_T	18451	1.967e-09	0.0993	2	184892	188846	++	++
Hyperlipidemia medications: total purchases	DIAPH2	rs190306706	23	97002079	A	T	3.736e-08	-0.0681	0.0124	0.008174	NA	NA	NA	NA	NA	NA	NA	NA	NA	NA
Hyperlipidemia medications: total purchases	RGAG1	rs67648651	23	110450046	T	C	9.847e-28	-0.0248	0.0023	0.3783	NA	NA	NA	NA	NA	NA	NA	NA	NA	NA
Hyperlipidemia medications: changing simvastatin to another statin	CDH4	rs147190991	20	61296136	A	G	1.038e-08	0.2674	0.0467	0.02287	NO	20_61296136_A_G	0	1.038e-08	0.2674	1	5067	NA	++	NA
Hyperlipidemia medications: changing simvastatin to another statin	NCAM2		21	22082072	G	A	3.57e-09	1.518	0.2572	0.0007863	NO	21_22082072_A_G	0	3.57e-09	1.518	1	5067	NA	++	NA
Hypertension medications: total purchases	CASZ1	rs880315	1	10736809	T	C	6.155e-43	0.0405	0.003	0.4132	NO	1_10736809_C_T	0	6.155e-43	0.0405	2	184892	188846	++	++
Hypertension medications: total purchases	LACTBL1	rs4655138	1	22965089	G	A	4.029e-08	-0.0182	0.0033	0.7371	NO	1_22965089_A_G	0	4.029e-08	-0.0182	2	184892	188846	--	--
Hypertension medications: total purchases	RUNX3	rs11249244	1	25021220	G	A	9.164e-17	0.0247	0.003	0.602	NO	1_25021220_A_G	0	9.164e-17	0.0247	2	184892	188846	++	++
Hypertension medications: total purchases	PTP4A2	rs34013108	1	31862084	G	A	6.429e-10	-0.0471	0.0076	0.03786	NO	1_31862084_A_G	0	6.429e-10	-0.0471	2	184892	188846	--	--
Hypertension medications: total purchases	FOXD2	rs34762764	1	47531210	C	T	3.877e-08	0.0175	0.0032	0.3035	NO	1_47531210_C_T	0	3.877e-08	0.0175	2	184892	188846	++	++
Hypertension medications: total purchases	WNT2B	rs10776752	1	112501706	G	T	5.769e-36	0.0486	0.0039	0.1699	NO	1_112501706_G_T	0	5.769e-36	0.0486	2	184892	188846	++	++
Hypertension medications: total purchases	NGF	rs113806982	1	115273344	G	T	3.583e-10	0.0752	0.012	0.0149	NO	1_115273344_G_T	0	3.583e-10	0.0752	2	184892	188846	++	++
Hypertension medications: total purchases	GOLPH3L	rs149026128	1	150651428	T	A	1.425e-08	0.0247	0.0044	0.1275	NO	1_150651428_A_T	0	1.425e-08	0.0247	2	184892	188846	++	++
Hypertension medications: total purchases	UBQLN4	rs74593044	1	156047077	C	G	1.296e-11	0.0368	0.0054	0.07871	NO	1_156047077_C_G	0	1.296e-11	0.0368	2	184892	188846	++	++
Hypertension medications: total purchases	TGFB2	rs1417488	1	218350388	C	T	1.382e-08	0.0186	0.0033	0.2707	NO	1_218350388_C_T	0	1.382e-08	0.0186	2	184892	188846	++	++
Hypertension medications: total purchases	WNT3A	rs137928867,rs375866271	1	228006452	CGGCCGCAGGCAGACGG	C	1.848e-09	0.0207	0.0034	0.2331	NO	1_228006452_C_CGGCCGCAGGCAGACGG	0	1.848e-09	0.0207	2	184892	188846	++	++
Hypertension medications: total purchases	CAPN9	rs2478516	1	230732906	T	C	7.352e-14	0.0321	0.0043	0.1326	YES	1_230730217_A_G	2689	1.527e-13	0.0317	2	184892	188846	++	++
Hypertension medications: total purchases	KCNK3	rs1275984	2	26688641	A	C	3.364e-42	-0.0398	0.0029	0.5494	NO	2_26688641_A_C	0	3.364e-42	-0.0398	2	184892	188846	--	--
Hypertension medications: total purchases	GALNT13	rs145170128	2	153696114	C	T	3.155e-09	0.0424	0.0072	0.04436	NO	2_153696114_C_T	0	3.155e-09	0.0424	2	184892	188846	++	+-
Hypertension medications: total purchases	PKP4	rs2356506	2	158678362	C	T	1.54e-10	-0.028	0.0044	0.8733	NO	2_158678362_C_T	0	1.54e-10	-0.028	2	184892	188846	-+	--
Hypertension medications: total purchases	SLC4A10	rs57794862,rs796163099	2	161797636	AT	A	3.511e-09	-0.0264	0.0045	0.1206	NO	2_161797636_A_AT	0	3.511e-09	-0.0264	2	184892	188846	--	--
Hypertension medications: total purchases	SCN9A	rs4546021	2	166324241	C	T	8.274e-09	0.0212	0.0037	0.1934	NO	2_166324241_C_T	0	8.274e-09	0.0212	2	184892	188846	++	++
Hypertension medications: total purchases	FARP2	rs80142668	2	241375608	A	G	1.332e-13	-0.0649	0.0088	0.02891	NO	2_241375608_A_G	0	1.332e-13	-0.0649	2	184892	188846	--	--
Hypertension medications: total purchases	SLC4A7	rs2643826	3	27521497	C	T	3.976e-13	0.0215	0.003	0.4046	NO	3_27521497_C_T	0	3.976e-13	0.0215	2	184892	188846	++	++
Hypertension medications: total purchases	CDC25A	rs3731503	3	48184019	T	C	1.39e-10	0.0198	0.0031	0.3302	NO	3_48184019_C_T	0	1.39e-10	0.0198	2	184892	188846	++	++
Hypertension medications: total purchases	RNF123	rs13061156	3	49710127	C	T	9.374e-09	-0.0294	0.0051	0.08824	NO	3_49710127_C_T	0	9.374e-09	-0.0294	2	184892	188846	--	--
Hypertension medications: total purchases	CHDH	rs9836592	3	53821056	C	T	3.831e-09	0.018	0.0031	0.6511	NO	3_53821056_C_T	0	3.831e-09	0.018	2	184892	188846	++	++
Hypertension medications: total purchases	RYK	rs12488908	3	134270887	G	A	5.889e-11	0.0191	0.0029	0.5632	YES	3_134261235_A_G	9652	6.83e-11	0.019	2	184892	188846	++	++
Hypertension medications: total purchases	MECOM	rs16853076	3	169056966	T	C	1.343e-08	-0.0345	0.0061	0.06079	NO	3_169056966_C_T	0	1.343e-08	-0.0345	2	184892	188846	--	--
Hypertension medications: total purchases	TBC1D19	rs73249866	4	26794784	A	G	6.342e-11	-0.0217	0.0033	0.2599	NO	4_26794784_A_G	0	6.342e-11	-0.0217	2	184892	188846	--	--
Hypertension medications: total purchases	RBM47	rs11933597	4	40607331	C	T	1.678e-08	0.0231	0.0041	0.1482	NO	4_40607331_C_T	0	1.678e-08	0.0231	2	184892	188846	++	++
Hypertension medications: total purchases	FGF5	rs12509595	4	80261400	T	C	3.583e-43	0.0433	0.0031	0.3119	NO	4_80261400_C_T	0	3.583e-43	0.0433	2	184892	188846	++	++
Hypertension medications: total purchases	ARHGAP24	rs72976751	4	85804806	A	T	5.408e-11	0.027	0.0041	0.1457	NO	4_85804806_A_T	0	5.408e-11	0.027	2	184892	188846	++	++
Hypertension medications: total purchases	NPNT	rs56388530	4	105989801	C	T	1.184e-09	0.0234	0.0038	0.8288	NO	4_105989801_C_T	0	1.184e-09	0.0234	2	184892	188846	++	++
Hypertension medications: total purchases	ENPEP	rs13118687	4	110485340	G	A	2.549e-11	-0.0194	0.0029	0.4835	NO	4_110485340_A_G	0	2.549e-11	-0.0194	2	184892	188846	--	--
Hypertension medications: total purchases	USP38	rs893929	4	143266227	G	A	4.5e-08	-0.0159	0.0029	0.4912	NO	4_143266227_A_G	0	4.5e-08	-0.0159	2	184892	188846	--	--
Hypertension medications: total purchases	ARHGAP10	rs371544408	4	147911533	A	T	1.483e-08	-0.0555	0.0098	0.02325	YES	4_148160841_A_C	249308	2.795e-05	0.0282	2	184892	188846	++	++
Hypertension medications: total purchases	GUCY1A3	rs12643599	4	155718694	A	G	2.704e-16	-0.0253	0.0031	0.3271	NO	4_155718694_A_G	0	2.704e-16	-0.0253	2	184892	188846	--	--
Hypertension medications: total purchases	IRX1	rs34681481	5	3704137	A	G	4.467e-09	0.0188	0.0032	0.286	NO	5_3704137_A_G	0	4.467e-09	0.0188	2	184892	188846	++	++
Hypertension medications: total purchases	NPR3	rs10059884	5	32832368	C	A	1.863e-19	0.0265	0.0029	0.5855	NO	5_32832368_A_C	0	1.863e-19	0.0265	2	184892	188846	++	++
Hypertension medications: total purchases	ZSWIM6	rs186043316	5	61698068	T	G	2.029e-20	0.1054	0.0114	0.01713	YES	5_61676692_C_T	21376	1.681e-16	0.0797	2	184892	188846	++	++
Hypertension medications: total purchases	IPO11	rs143433415	5	63239607	T	C	2.007e-13	0.0726	0.0099	0.02333	YES	5_62971374_A_G	268233	5.811e-13	0.072	2	184892	188846	++	++
Hypertension medications: total purchases	CD180	rs2888227	5	67539133	T	C	3.611e-08	-0.0164	0.003	0.3831	NO	5_67539133_C_T	0	3.611e-08	-0.0164	2	184892	188846	--	--
Hypertension medications: total purchases	TRIM36	rs2974503	5	115091247	G	T	4.217e-09	0.019	0.0032	0.7223	NO	5_115091247_G_T	0	4.217e-09	0.019	2	184892	188846	++	++
Hypertension medications: total purchases	HTR4	rs13154725	5	148515142	G	A	7.155e-12	0.0203	0.003	0.388	NO	5_148515142_A_G	0	7.155e-12	0.0203	2	184892	188846	++	++
Hypertension medications: total purchases	EBF1	rs2963479	5	158563423	C	G	6.023e-13	0.0233	0.0032	0.2783	YES	5_158563173_A_G	250	9.806e-13	0.0232	2	184892	188846	++	++
Hypertension medications: total purchases	STK10	rs4283806	5	172088478	A	C	2.803e-08	-0.0228	0.0041	0.1477	NO	5_172088478_A_C	0	2.803e-08	-0.0228	2	184892	188846	--	--
Hypertension medications: total purchases	GMDS	rs2569882	6	1619912	T	C	1.847e-10	-0.0193	0.003	0.3766	NO	6_1619912_C_T	0	1.847e-10	-0.0193	2	184892	188846	--	--
Hypertension medications: total purchases	HIST1H4C	rs198855	6	26103170	A	T	1.065e-10	-0.0228	0.0035	0.7876	NO	6_26103170_A_T	0	1.065e-10	-0.0228	2	184892	188846	--	--
Hypertension medications: total purchases	OGFRL1	rs536014705	6	71420806	G	T	5.463e-10	0.0471	0.0076	0.03857	YES	6_71391227_G_T	29579	8.564e-10	0.0538	2	184892	188846	++	++
Hypertension medications: total purchases	BACH2	rs117497793	6	90255526	C	T	4.062e-08	0.0746	0.0136	0.01176	NO	6_90255526_C_T	0	4.062e-08	0.0746	2	184892	188846	+-	+-
Hypertension medications: total purchases	RSPO3	rs13199674	6	126864344	G	A	4.169e-09	0.0171	0.0029	0.5014	NO	6_126864344_A_G	0	4.169e-09	0.0171	2	184892	188846	++	++
Hypertension medications: total purchases	PLEKHG1	rs62434119	6	150663295	C	T	3.985e-23	-0.0542	0.0055	0.07599	NO	6_150663295_C_T	0	3.985e-23	-0.0542	2	184892	188846	--	--
Hypertension medications: total purchases	PDE10A	rs9459505	6	165767404	G	A	3.813e-09	0.0179	0.003	0.5591	YES	6_165767987_A_G	583	6.675e-09	0.0174	2	184892	188846	++	++
Hypertension medications: total purchases	OSBPL3	rs13438013	7	24968420	G	A	6.598e-09	0.0342	0.0059	0.06658	NO	7_24968420_A_G	0	6.598e-09	0.0342	2	184892	188846	++	+-
Hypertension medications: total purchases	HOXA13	rs879894922	7	27206378	A	ATT	3.888e-31	0.0575	0.005	0.9044	YES	7_27203602_C_T	2776	3.963e-31	0.0575	2	184892	188846	++	++
Hypertension medications: total purchases	GTF2I	rs68008267	7	74673141	T	C	3.852e-12	-0.0283	0.0041	0.8496	NO	7_74673141_C_T	0	3.852e-12	-0.0283	2	184892	188846	--	--
Hypertension medications: total purchases	PIK3CG	rs17477177	7	106771412	T	C	1.427e-12	0.0225	0.0032	0.2981	NO	7_106771412_C_T	0	1.427e-12	0.0225	2	184892	188846	++	++
Hypertension medications: total purchases	NOS3	rs3918226	7	150993088	C	T	6.861e-39	0.0743	0.0057	0.0698	NO	7_150993088_C_T	0	6.861e-39	0.0743	2	184892	188846	++	++
Hypertension medications: total purchases	NDUFAF6	rs2515236	8	94922679	A	G	1.6e-08	0.0168	0.003	0.3893	NO	8_94922679_A_G	0	1.6e-08	0.0168	2	184892	188846	++	++
Hypertension medications: total purchases	ZFPM2	rs35783704	8	104954030	G	A	3.481e-12	-0.0279	0.004	0.156	NO	8_104954030_A_G	0	3.481e-12	-0.0279	2	184892	188846	--	--
Hypertension medications: total purchases	GLDC	rs11999044	9	6595511	C	T	7.182e-10	0.093	0.0151	0.009339	NO	9_6595511_C_T	0	7.182e-10	0.093	2	184892	188846	++	++
Hypertension medications: total purchases	MLLT3	rs2780843	9	20614310	G	C	4.405e-09	-0.0212	0.0036	0.2037	NO	9_20614310_C_G	0	4.405e-09	-0.0212	2	184892	188846	--	--
Hypertension medications: total purchases	NPR2	rs62543790	9	35804318	C	T	1.554e-08	0.0325	0.0058	0.06858	NO	9_35804318_C_T	0	1.554e-08	0.0325	2	184892	188846	++	++
Hypertension medications: total purchases	PLPPR1	rs140024735	9	100953979	T	G	2.262e-09	-0.0769	0.0129	0.01322	NO	9_100953979_G_T	0	2.262e-09	-0.0769	2	184892	188846	-+	--
Hypertension medications: total purchases	RALGPS1	rs4837119	9	126909816	T	A	1.305e-13	-0.0222	0.003	0.6243	NO	9_126909816_A_T	0	1.305e-13	-0.0222	2	184892	188846	--	--
Hypertension medications: total purchases	CACNB2	rs1888693	10	18151515	G	A	8.386e-18	0.0256	0.003	0.3867	NO	10_18151515_A_G	0	8.386e-18	0.0256	2	184892	188846	++	++
Hypertension medications: total purchases	CASC10	rs7100317	10	21475540	C	A	1.412e-10	0.0188	0.0029	0.5493	NO	10_21475540_A_C	0	1.412e-10	0.0188	2	184892	188846	++	++
Hypertension medications: total purchases	C10orf107	rs72831344	10	61758620	C	T	1.062e-12	-0.0341	0.0048	0.1022	NO	10_61758620_C_T	0	1.062e-12	-0.0341	2	184892	188846	--	--
Hypertension medications: total purchases	PLCE1	rs2274224	10	94279840	G	C	1.742e-12	-0.0215	0.0031	0.3456	NO	10_94279840_C_G	0	1.742e-12	-0.0215	2	184892	188846	--	--
Hypertension medications: total purchases	CRTAC1	rs77491962	10	98073475	G	A	7.988e-09	-0.0584	0.0101	0.02116	NO	10_98073475_A_G	0	7.988e-09	-0.0584	2	184892	188846	--	--
Hypertension medications: total purchases	CYP17A1	rs11191416	10	102845159	T	G	6.943e-21	-0.0463	0.0049	0.09491	NO	10_102845159_G_T	0	6.943e-21	-0.0463	2	184892	188846	--	--
Hypertension medications: total purchases	SORCS3	rs181012148	10	105099626	A	G	3.404e-11	0.1023	0.0154	0.00893	NO	10_105099626_A_G	0	3.404e-11	0.1023	2	184892	188846	++	++
Hypertension medications: total purchases	BAG3	rs55942226	10	119681182	G	C	2.491e-08	-0.0234	0.0042	0.1404	NO	10_119681182_C_G	0	2.491e-08	-0.0234	2	184892	188846	--	-+
Hypertension medications: total purchases	SBF2	rs7935252	11	10174327	G	T	2.886e-15	0.026	0.0033	0.2682	NO	11_10174327_G_T	0	2.886e-15	0.026	2	184892	188846	++	++
Hypertension medications: total purchases	WT1	rs3809060	11	32437261	G	T	9.824e-10	0.0192	0.0031	0.3092	NO	11_32437261_G_T	0	9.824e-10	0.0192	2	184892	188846	++	++
Hypertension medications: total purchases	C11orf74	rs79978827	11	37004605	C	T	4.643e-09	-0.098	0.0167	0.00793	NO	11_37004605_C_T	0	4.643e-09	-0.098	2	184892	188846	-+	-+
Hypertension medications: total purchases	LRRC4C	rs918481422	11	38522833	T	C	3.161e-08	0.1069	0.0193	0.005943	YES	11_38484021_A_C	38812	2.427e-06	0.0722	2	184892	188846	++	+-
Hypertension medications: total purchases	CELF1	rs200537712,rs35644774	11	47528446	A	AT	2.107e-08	0.0493	0.0088	0.02852	NO	11_47528446_A_AT	0	2.107e-08	0.0493	2	184892	188846	++	++
Hypertension medications: total purchases	LRRC55	rs72915971	11	57158067	C	G	3.039e-08	0.0538	0.0097	0.02323	NO	11_57158067_C_G	0	3.039e-08	0.0538	2	184892	188846	++	++
Hypertension medications: total purchases	OVOL1	rs644740	11	65793997	C	T	3.581e-12	-0.0206	0.003	0.3957	NO	11_65793997_C_T	0	3.581e-12	-0.0206	2	184892	188846	--	--
Hypertension medications: total purchases	KCTD21	rs187553151	11	78155780	G	A	6.545e-09	0.0398	0.0069	0.04749	YES	11_78542530_C_T	386750	3.609e-05	0.0253	2	184892	188846	+-	+-
Hypertension medications: total purchases	ARHGAP42	rs604723	11	100739815	T	C	1.818e-13	0.0244	0.0033	0.7412	NO	11_100739815_C_T	0	1.818e-13	0.0244	2	184892	188846	++	++
Hypertension medications: total purchases	NTM	rs7104720	11	131620287	C	G	1.331e-09	-0.0179	0.0029	0.4133	NO	11_131620287_C_G	0	1.331e-09	-0.0179	2	184892	188846	--	--
Hypertension medications: total purchases	APOLD1	rs34322	12	12726636	T	C	8.611e-10	0.0182	0.003	0.602	NO	12_12726636_C_T	0	8.611e-10	0.0182	2	184892	188846	++	++
Hypertension medications: total purchases	RERGL	rs560097253	12	17747052	C	T	1.227e-11	-0.0613	0.009	0.0268	YES	12_17811745_A_G	64693	2.671e-07	-0.0336	2	184892	188846	-+	-+
Hypertension medications: total purchases	PDE3A	rs11045236	12	20426005	C	T	3.239e-08	-0.0184	0.0033	0.2556	NO	12_20426005_C_T	0	3.239e-08	-0.0184	2	184892	188846	--	--
Hypertension medications: total purchases	VDR	rs117913411	12	47860570	T	A	5.086e-10	0.0353	0.0057	0.07172	NO	12_47860570_A_T	0	5.086e-10	0.0353	2	184892	188846	++	++
Hypertension medications: total purchases	TFCP2	rs189674641	12	51118900	A	T	3.274e-08	-0.0712	0.0129	0.01344	YES	12_51108373_G_T	10527	1.831e-07	-0.0357	2	184892	188846	--	--
Hypertension medications: total purchases	HOXC4	rs147271033,rs147032598,rs79010335	12	54049957	AAAC	A	1.753e-18	-0.0266	0.003	0.3667	YES	12_54040493_C_T	9464	2.304e-18	-0.026	2	184892	188846	--	--
Hypertension medications: total purchases	CNOT2	rs117703053	12	70158859	G	A	1.568e-11	0.0339	0.005	0.09226	NO	12_70158859_A_G	0	1.568e-11	0.0339	2	184892	188846	++	++
Hypertension medications: total purchases	ATP2B1	rs2681485	12	89631845	G	A	1.104e-11	0.0217	0.0032	0.7103	NO	12_89631845_A_G	0	1.104e-11	0.0217	2	184892	188846	++	++
Hypertension medications: total purchases	SH2B3	rs7310615	12	111427245	C	G	1.703e-33	-0.0355	0.0029	0.5866	NO	12_111427245_C_G	0	1.703e-33	-0.0355	2	184892	188846	--	--
Hypertension medications: total purchases	TBX3	rs35427	12	115118502	T	G	3.501e-10	-0.0191	0.003	0.3645	NO	12_115118502_G_T	0	3.501e-10	-0.0191	2	184892	188846	--	--
Hypertension medications: total purchases	FGF9	rs638310	13	21738514	G	A	1.744e-14	0.0228	0.003	0.6102	NO	13_21738514_A_G	0	1.744e-14	0.0228	2	184892	188846	++	++
Hypertension medications: total purchases	SLC7A1	rs7338758	13	29563691	T	C	3.227e-15	-0.0238	0.003	0.6392	NO	13_29563691_C_T	0	3.227e-15	-0.0238	2	184892	188846	--	--
Hypertension medications: total purchases	DACH1	rs9318030	13	71794332	C	G	1.262e-09	0.0296	0.0049	0.09794	NO	13_71794332_C_G	0	1.262e-09	0.0296	2	184892	188846	++	++
Hypertension medications: total purchases	FARP1	rs150184612	13	98427341	C	T	2.007e-08	-0.0686	0.0122	0.01468	YES	13_98135791_C_T	291550	4.303e-05	-0.0128	2	184892	188846	--	-+
Hypertension medications: total purchases	ACTN1	rs1007407	14	68980243	T	C	5.745e-09	0.0169	0.0029	0.5113	NO	14_68980243_C_T	0	5.745e-09	0.0169	2	184892	188846	++	++
Hypertension medications: total purchases	RIN3	rs151250626	14	92646931	G	A	9.613e-09	-0.0594	0.0103	0.02055	NO	14_92646931_A_G	0	9.613e-09	-0.0594	2	184892	188846	--	--
Hypertension medications: total purchases	EIF5	rs57746378	14	103257419	T	C	3.924e-08	-0.0171	0.0031	0.3219	NO	14_103257419_C_T	0	3.924e-08	-0.0171	2	184892	188846	--	--
Hypertension medications: total purchases	KLF13	rs79622589	15	31383649	C	T	9.127e-11	-0.0228	0.0035	0.2209	NO	15_31383649_C_T	0	9.127e-11	-0.0228	2	184892	188846	--	--
Hypertension medications: total purchases	GLCE	rs199641012	15	69180001	TA	T	6.602e-09	-0.0592	0.0102	0.02158	NO	15_69180001_T_TA	0	6.602e-09	-0.0592	2	184892	188846	--	--
Hypertension medications: total purchases	CSK	rs34933034	15	74787133	G	A	5.469e-15	0.034	0.0044	0.1279	NO	15_74787133_A_G	0	5.469e-15	0.034	2	184892	188846	++	++
Hypertension medications: total purchases	ABHD17C	rs11634851	15	80736624	C	G	2.046e-09	0.0178	0.003	0.405	NO	15_80736624_C_G	0	2.046e-09	0.0178	2	184892	188846	++	++
Hypertension medications: total purchases	FES	rs12906125	15	90884382	G	A	1.515e-20	0.0304	0.0033	0.271	NO	15_90884382_A_G	0	1.515e-20	0.0304	2	184892	188846	++	++
Hypertension medications: total purchases	CACNA1H	rs35198836	16	1194631	C	T	3.601e-10	0.0195	0.0031	0.3212	NO	16_1194631_C_T	0	3.601e-10	0.0195	2	184892	188846	++	++
Hypertension medications: total purchases	CTD-3088G3.8	rs138591873	16	11453048	C	T	6.776e-09	0.0785	0.0135	0.01231	YES	16_11370526_C_G	82522	4.391e-05	-0.0169	2	184892	188846	-+	--
Hypertension medications: total purchases	PDILT	rs77924615	16	20381010	G	A	1.389e-10	-0.0225	0.0035	0.2219	NO	16_20381010_A_G	0	1.389e-10	-0.0225	2	184892	188846	--	--
Hypertension medications: total purchases	TNRC6A	rs561529716	16	24642764	G	A	1.158e-08	0.1206	0.0211	0.005042	YES	16_24607383_C_T	35381	1.753e-05	-0.0779	2	184892	188846	--	--
Hypertension medications: total purchases	PHKB	rs142046938	16	47552488	G	T	3.935e-08	-0.0704	0.0128	0.01292	NO	16_47552488_G_T	0	3.935e-08	-0.0704	2	184892	188846	-+	--
Hypertension medications: total purchases	SALL1	rs1015474871	16	51625035	A	C	1.128e-08	-0.0665	0.0116	0.01623	YES	16_51630668_C_T	5633	5.269e-08	-0.0482	2	184892	188846	--	--
Hypertension medications: total purchases	SLC12A3	rs11076171	16	56878605	G	T	1.903e-08	-0.0254	0.0045	0.1175	NO	16_56878605_G_T	0	1.903e-08	-0.0254	2	184892	188846	--	--
Hypertension medications: total purchases	CES3	rs72796179	16	66968635	C	T	9.805e-11	0.0366	0.0057	0.07069	NO	16_66968635_C_T	0	9.805e-11	0.0366	2	184892	188846	++	++
Hypertension medications: total purchases	DYNLRB2	rs146770988	16	80548629	G	T	1.483e-10	-0.0964	0.015	0.009818	NO	16_80548629_G_T	0	1.483e-10	-0.0964	2	184892	188846	-+	-+
Hypertension medications: total purchases	GSE1	rs67958318	16	85415104	T	C	4.516e-08	0.0218	0.004	0.1631	NO	16_85415104_C_T	0	4.516e-08	0.0218	2	184892	188846	++	++
Hypertension medications: total purchases	ZNF469	rs763490064	16	88333706	T	TCCA	8.691e-11	0.0384	0.0059	0.06511	YES	16_88335476_G_T	1770	2.342e-09	0.0338	2	184892	188846	++	+-
Hypertension medications: total purchases	SPIRE2	rs78838464	16	89859765	C	T	4.618e-08	0.0543	0.0099	0.02433	YES	16_89790600_A_G	69165	4.036e-07	0.0163	2	184892	188846	++	++
Hypertension medications: total purchases	SMG6	rs10852923	17	2183061	T	G	1.183e-09	-0.0176	0.0029	0.5071	NO	17_2183061_G_T	0	1.183e-09	-0.0176	2	184892	188846	--	--
Hypertension medications: total purchases	RP11-156P1.2	rs145153053	17	47060667	A	G	5.241e-14	0.0275	0.0037	0.1963	NO	17_47060667_A_G	0	5.241e-14	0.0275	2	184892	188846	++	++
Hypertension medications: total purchases	PHOSPHO1	rs28397663	17	49250821	C	T	4.732e-15	0.023	0.0029	0.4246	NO	17_49250821_C_T	0	4.732e-15	0.023	2	184892	188846	++	++
Hypertension medications: total purchases	ANKFN1	rs11650408	17	56380739	G	A	6.792e-11	0.1306	0.02	0.005757	NO	17_56380739_A_G	0	6.792e-11	0.1306	2	184892	188846	+-	+-
Hypertension medications: total purchases	RNF43	rs199598395	17	58358769	C	T	4.113e-13	0.0914	0.0126	0.01364	YES	17_58375686_A_G	16917	7.764e-06	-0.0376	2	184892	188846	-+	--
Hypertension medications: total purchases	USP32	rs186197094	17	60262583	C	G	8.765e-13	0.0874	0.0122	0.01502	YES	17_60462142_A_G	199559	1.7e-05	0.0279	2	184892	188846	++	+-
Hypertension medications: total purchases	ACE	rs9899012	17	63468125	G	A	6.157e-12	-0.0363	0.0053	0.08385	NO	17_63468125_A_G	0	6.157e-12	-0.0363	2	184892	188846	--	--
Hypertension medications: total purchases	SEPT9	rs1436138	17	77320798	A	G	9.672e-09	-0.0174	0.003	0.3575	NO	17_77320798_A_G	0	9.672e-09	-0.0174	2	184892	188846	--	--
Hypertension medications: total purchases	SLC38A10	rs8064597	17	81294762	A	G	7.389e-09	-0.0171	0.003	0.5869	NO	17_81294762_A_G	0	7.389e-09	-0.0171	2	184892	188846	--	--
Hypertension medications: total purchases	MAPK4	rs57091267	18	50644401	G	A	4.856e-13	-0.0246	0.0034	0.2416	NO	18_50644401_A_G	0	4.856e-13	-0.0246	2	184892	188846	--	--
Hypertension medications: total purchases	NEDD4L	rs1008899	18	58195615	G	A	2.616e-08	0.0193	0.0035	0.2263	NO	18_58195615_A_G	0	2.616e-08	0.0193	2	184892	188846	++	++
Hypertension medications: total purchases	NFATC1	rs117011420	18	79399609	G	A	2.18e-08	0.0209	0.0037	0.1904	NO	18_79399609_A_G	0	2.18e-08	0.0209	2	184892	188846	++	++
Hypertension medications: total purchases	GNG7	rs11672460	19	2588425	A	C	7.894e-14	-0.0579	0.0078	0.0373	NO	19_2588425_A_C	0	7.894e-14	-0.0579	2	184892	188846	--	--
Hypertension medications: total purchases	INSR	rs879197352	19	7315629	T	C	9.157e-13	0.0218	0.0031	0.6137	YES	19_7412180_G_GGC	96551	3.398e-09	0.0294	2	184892	188846	++	++
Hypertension medications: total purchases	MYO9B	rs7246865	19	17108295	G	A	9.719e-10	0.0219	0.0036	0.2088	NO	19_17108295_A_G	0	9.719e-10	0.0219	2	184892	188846	++	++
Hypertension medications: total purchases	EMC10	rs200206091	19	50481874	T	TG	3.069e-08	-0.0538	0.0097	0.02287	NO	19_50481874_T_TG	0	3.069e-08	-0.0538	2	184892	188846	--	--
Hypertension medications: total purchases	FERMT1	rs1571217	20	6335879	G	T	1.379e-10	0.0193	0.003	0.628	NO	20_6335879_G_T	0	1.379e-10	0.0193	2	184892	188846	++	++
Hypertension medications: total purchases	JAG1	rs1887320	20	10985350	G	A	8.292e-09	0.0169	0.0029	0.4347	NO	20_10985350_A_G	0	8.292e-09	0.0169	2	184892	188846	++	++
Hypertension medications: total purchases	MACROD2	rs149411927	20	15534348	CAT	C	1.534e-08	-0.0961	0.017	0.007593	YES	20_15248166_A_G	286182	1.24e-05	-0.0487	2	184892	188846	--	-+
Hypertension medications: total purchases	FOXA2	rs116969013	20	22540019	A	G	4.6e-08	-0.0652	0.0119	0.01542	NO	20_22540019_A_G	0	4.6e-08	-0.0652	2	184892	188846	--	--
Hypertension medications: total purchases	NOL4L	rs12624715	20	32637553	A	G	1.112e-08	0.0204	0.0036	0.2092	NO	20_32637553_A_G	0	1.112e-08	0.0204	2	184892	188846	++	++
Hypertension medications: total purchases	PREX1	rs2093348	20	48800720	G	T	1.659e-08	-0.0284	0.005	0.09114	NO	20_48800720_G_T	0	1.659e-08	-0.0284	2	184892	188846	--	--
Hypertension medications: total purchases	ZNF831	rs78302204	20	59160393	G	A	1.948e-46	0.0556	0.0039	0.1676	NO	20_59160393_A_G	0	1.948e-46	0.0556	2	184892	188846	++	++
Hypertension medications: total purchases	TMPRSS15	rs2825469	21	19272500	C	T	3.173e-08	0.0357	0.0065	0.05494	NO	21_19272500_C_T	0	3.173e-08	0.0357	2	184892	188846	+-	++
Hypertension medications: total purchases	SIK1	rs12627651	21	43340723	G	A	1.696e-13	0.023	0.0031	0.3205	NO	21_43340723_A_G	0	1.696e-13	0.023	2	184892	188846	++	++
Hypertension medications: total purchases	SEPT5	rs62222348	22	19625862	G	A	9.445e-11	-0.1297	0.02	0.00566	YES	22_19555908_A_G	69954	4.229e-06	0.0597	2	184892	188846	++	++
Hypertension medications: total purchases	XBP1	rs6005915	22	28837274	T	C	6.151e-12	0.0228	0.0033	0.259	NO	22_28837274_C_T	0	6.151e-12	0.0228	2	184892	188846	++	++
Hypertension medications: total purchases	RPS6KA3	rs185519664	23	20148225	T	C	6.466e-10	0.0568	0.0092	0.01876	NA	NA	NA	NA	NA	NA	0	0	NA	NA
Hypertension medications: total purchases	EDA2R	rs5919161	23	66601323	C	A	1.299e-10	0.0258	0.004	0.1005	NA	NA	NA	NA	NA	NA	0	0	NA	NA
Hypertension medications: >3 medication groups	FAM172A	rs544653533	5	94125845	G	A	1.651e-08	0.552	0.0978	0.003696	NO	5_94125845_A_G	0	1.651e-08	0.552	1	74699	0	+-	NA
Hypertension medications: >3 medication groups	FBN2,SLC27A6	rs4373322	5	128555665	T	C	1.246e-10	0.0811	0.0126	0.2984	YES	5_128574030_C_T	18365	3.339e-10	0.0788	1	74699	0	++	NA
Hypertension medications: stopping medication use	GHR	rs56219692	5	42534836	A	T	3.635e-08	0.0872	0.0158	0.2546	YES	5_42540786_A_G	5950	4.145e-08	0.0865	1	73323	0	+-	NA
T2D medications: total purchases	MACF1	rs67565123	1	39403840	GC	G	3.316e-08	0.0127	0.0023	0.2414	YES	1_39476625_C_G	72785	9.768e-07	0.0115	2	184892	188846	++	++
T2D medications: total purchases	PROX1	rs17712208	1	213977102	T	A	7.587e-10	0.0461	0.0075	0.01777	NO	1_213977102_A_T	0	7.587e-10	0.0461	2	184892	188846	++	++
T2D medications: total purchases	BCL11A	rs13423091	2	60333425	T	G	4.285e-10	0.0205	0.0033	0.0993	NO	2_60333425_G_T	0	4.285e-10	0.0205	2	184892	188846	++	++
T2D medications: total purchases	COBLL1	rs5835988,rs397791024	2	164645417	T	TG	1.433e-12	-0.0145	0.002	0.3583	NO	2_164645417_T_TG	0	1.433e-12	-0.0145	2	184892	188846	--	--
T2D medications: total purchases	IRS1	rs2943650	2	226241205	C	T	2.111e-13	0.015	0.002	0.6389	NO	2_226241205_C_T	0	2.111e-13	0.015	2	184892	188846	++	++
T2D medications: total purchases	PPARG	rs11709077	3	12295008	G	A	1.441e-14	-0.02	0.0026	0.1709	NO	3_12295008_A_G	0	1.441e-14	-0.02	2	184892	188846	--	--
T2D medications: total purchases	UBE2E2	rs4318497	3	23267252	A	C	1.918e-09	-0.0153	0.0026	0.819	YES	3_23366167_A_C	98915	1.921e-09	-0.0154	2	184892	188846	--	--
T2D medications: total purchases	ADCY5	rs11719201	3	123349897	C	T	6.389e-12	-0.0177	0.0026	0.176	NO	3_123349897_C_T	0	6.389e-12	-0.0177	2	184892	188846	--	--
T2D medications: total purchases	MSL2		3	136208697	GTGTTTGTT	GTGTT	2.229e-09	0.0872	0.0146	0.005184	YES	3_136152337_A_G	56360	1.216e-05	0.0415	2	184892	188846	+-	++
T2D medications: total purchases	MRAS	rs12695685	3	138377255	A	C	2.024e-09	0.019	0.0032	0.1073	NO	3_138377255_A_C	0	2.024e-09	0.019	2	184892	188846	++	++
T2D medications: total purchases	EIF5A2	rs6786846	3	170912095	G	A	3.129e-09	0.0124	0.0021	0.6807	NO	3_170912095_A_G	0	3.129e-09	0.0124	2	184892	188846	++	++
T2D medications: total purchases	IGF2BP2	rs7637773	3	185797847	G	A	9.484e-22	0.0204	0.0021	0.3066	NO	3_185797847_A_G	0	9.484e-22	0.0204	2	184892	188846	++	++
T2D medications: total purchases	WFS1	rs1046317	4	6302515	T	C	5.637e-20	0.0184	0.002	0.6105	NO	4_6302515_C_T	0	5.637e-20	0.0184	2	184892	188846	++	++
T2D medications: total purchases	GNPDA2	rs10938397	4	45180510	A	G	9.406e-16	0.0158	0.002	0.4737	NO	4_45180510_A_G	0	9.406e-16	0.0158	2	184892	188846	++	++
T2D medications: total purchases	UNC5C	rs34656389	4	95232063	A	G	2.283e-09	0.0118	0.002	0.4578	NO	4_95232063_A_G	0	2.283e-09	0.0118	2	184892	188846	++	++
T2D medications: total purchases	PAM	rs114555443	5	102793254	T	C	5.449e-13	0.0304	0.0042	0.05771	NO	5_102793254_C_T	0	5.449e-13	0.0304	2	184892	188846	++	++
T2D medications: total purchases	JADE2	rs329122	5	134528909	G	A	7.549e-09	0.0115	0.002	0.4202	NO	5_134528909_A_G	0	7.549e-09	0.0115	2	184892	188846	++	++
T2D medications: total purchases	RREB1	rs1815311	6	7245225	A	G	3.766e-10	0.0126	0.002	0.4053	NO	6_7245225_A_G	0	3.766e-10	0.0126	2	184892	188846	++	++
T2D medications: total purchases	CDKAL1	rs7451008	6	20673649	T	C	4.976e-37	0.0265	0.0021	0.3295	NO	6_20673649_C_T	0	4.976e-37	0.0265	2	184892	188846	++	++
T2D medications: total purchases	GLP1R	rs2277110	6	39078768	G	A	4.476e-09	-0.0229	0.0039	0.06785	NO	6_39078768_A_G	0	4.476e-09	-0.0229	2	184892	188846	--	--
T2D medications: total purchases	RGS17		6	153067046	AAAAC	AAAAGAAACAAAC	1.145e-08	0.0134	0.0023	0.2456	YES	6_153062455_A_G	4591	2.969e-08	0.0123	2	184892	188846	++	++
T2D medications: total purchases	DGKB	rs2191349	7	15024684	G	T	4.406e-09	0.0116	0.002	0.4589	NO	7_15024684_G_T	0	4.406e-09	0.0116	2	184892	188846	++	++
T2D medications: total purchases	ORAI2	rs57307671	7	102446158	A	T	7.286e-12	0.0174	0.0025	0.1834	NO	7_102446158_A_T	0	7.286e-12	0.0174	2	184892	188846	++	++
T2D medications: total purchases	KLF14	rs972283	7	130782095	A	G	6.573e-12	0.0135	0.002	0.5428	NO	7_130782095_A_G	0	6.573e-12	0.0135	2	184892	188846	++	++
T2D medications: total purchases	UBE3C	rs1182436	7	157235059	T	C	4.24e-10	0.0172	0.0028	0.8521	NO	7_157235059_C_T	0	4.24e-10	0.0172	2	184892	188846	++	++
T2D medications: total purchases	ZFHX4	rs10103579	8	76915612	G	A	3.705e-08	-0.0108	0.002	0.4959	NO	8_76915612_A_G	0	3.705e-08	-0.0108	2	184892	188846	--	-+
T2D medications: total purchases	SLC30A8	rs11558471	8	117173494	A	G	7.906e-19	-0.0179	0.002	0.3787	NO	8_117173494_A_G	0	7.906e-19	-0.0179	2	184892	188846	--	--
T2D medications: total purchases	GLIS3	rs34105898	9	4211977	T	A	4.047e-09	0.0174	0.003	0.1263	NO	9_4211977_A_T	0	4.047e-09	0.0174	2	184892	188846	++	++
T2D medications: total purchases	RP11-145E5.5	rs10811661	9	22134095	T	C	1.766e-25	-0.0291	0.0028	0.144	NO	9_22134095_C_T	0	1.766e-25	-0.0291	2	184892	188846	--	--
T2D medications: total purchases	GPSM1	rs28624681	9	136343450	C	T	2.132e-17	-0.0184	0.0022	0.2925	NO	9_136343450_C_T	0	2.132e-17	-0.0184	2	184892	188846	--	--
T2D medications: total purchases	CDC123	rs11257658	10	12267269	G	A	1.777e-17	0.019	0.0022	0.2647	NO	10_12267269_A_G	0	1.777e-17	0.019	2	184892	188846	++	++
T2D medications: total purchases	CTNNA3	rs143791988	10	66063632	C	A	3.842e-08	0.0204	0.0037	0.07681	YES	10_65973231_A_C	90401	4.34e-08	0.02	2	184892	188846	++	++
T2D medications: total purchases	CTNNA3	rs190116876	10	67612331	T	C	1.838e-13	0.0643	0.0087	0.0205	YES	10_67676696_A_G	64365	1.424e-08	0.0208	2	184892	188846	++	+-
T2D medications: total purchases	NEUROG3	rs537982442	10	69554950	G	C	1.035e-33	0.0586	0.0048	0.04326	YES	10_69573443_A_G	18493	3.573e-18	0.072	2	184892	188846	++	++
T2D medications: total purchases	ZMIZ1	rs697239	10	79187681	T	C	9.723e-09	-0.0112	0.002	0.4792	NO	10_79187681_C_T	0	9.723e-09	-0.0112	2	184892	188846	--	--
T2D medications: total purchases	HHEX	rs10882099	10	92700893	T	C	3.049e-15	-0.0155	0.002	0.4761	NO	10_92700893_C_T	0	3.049e-15	-0.0155	2	184892	188846	--	--
T2D medications: total purchases	TCF7L2	rs7903146	10	112998590	C	T	1.044e-126	0.0588	0.0025	0.1996	NO	10_112998590_C_T	0	1.044e-126	0.0588	2	184892	188846	++	++
T2D medications: total purchases	SCT	rs540205414	11	627276	C	T	1.74e-11	0.0579	0.0086	0.01383	YES	11_522561_C_T	104715	4.983e-06	0.0296	2	184892	188846	++	++
T2D medications: total purchases	KCNQ1	rs2237897	11	2837316	C	T	9.487e-26	-0.0378	0.0036	0.08147	NO	11_2837316_C_T	0	9.487e-26	-0.0378	2	184892	188846	--	--
T2D medications: total purchases	KCNJ11	rs2074314	11	17390274	C	T	7.029e-13	-0.0141	0.002	0.5414	NO	11_17390274_C_T	0	7.029e-13	-0.0141	2	184892	188846	--	--
T2D medications: total purchases	ARAP1	rs7109575	11	72752390	G	A	1.824e-18	-0.0202	0.0023	0.2374	NO	11_72752390_A_G	0	1.824e-18	-0.0202	2	184892	188846	--	--
T2D medications: total purchases	MTNR1B	rs10830963	11	92975544	C	G	4.894e-25	0.0211	0.002	0.357	NO	11_92975544_C_G	0	4.894e-25	0.0211	2	184892	188846	++	++
T2D medications: total purchases	CCND2	rs76895963	12	4275678	T	G	1.716e-53	-0.0908	0.0059	0.031	NO	12_4275678_G_T	0	1.716e-53	-0.0908	2	184892	188846	--	--
T2D medications: total purchases	KLHL42	rs10466811	12	27806268	G	A	2.301e-08	-0.013	0.0023	0.237	NO	12_27806268_A_G	0	2.301e-08	-0.013	2	184892	188846	--	--
T2D medications: total purchases	SPATS2	rs193302380	12	49424636	G	C	7.872e-11	0.0266	0.0041	0.06081	NO	12_49424636_C_G	0	7.872e-11	0.0266	2	184892	188846	++	+-
T2D medications: total purchases	HMGA2	rs2947793	12	65805954	G	A	4.296e-12	0.0302	0.0044	0.0535	NO	12_65805954_A_G	0	4.296e-12	0.0302	2	184892	188846	++	++
T2D medications: total purchases	SBNO1	rs147530811	12	123332930	C	A	3.05e-09	0.0337	0.0057	0.03133	NO	12_123332930_A_C	0	3.05e-09	0.0337	2	184892	188846	++	++
T2D medications: total purchases	SPRY2	rs7998259	13	80144519	G	A	5.07e-10	-0.0126	0.002	0.3891	NO	13_80144519_A_G	0	5.07e-10	-0.0126	2	184892	188846	--	--
T2D medications: total purchases	AKAP6	rs10146289	14	32472316	G	A	3.266e-08	0.0115	0.0021	0.3421	YES	14_32450573_C_T	21743	1.583e-06	-0.0099	2	184892	188846	-+	-+
T2D medications: total purchases	NRXN3	rs12895355	14	79236905	C	A	3.318e-09	0.0137	0.0023	0.2389	NO	14_79236905_A_C	0	3.318e-09	0.0137	2	184892	188846	++	++
T2D medications: total purchases	VPS13C	rs28553330	15	61998992	T	C	1.458e-08	-0.0233	0.0041	0.06035	NO	15_61998992_C_T	0	1.458e-08	-0.0233	2	184892	188846	--	--
T2D medications: total purchases	LINGO1	rs58102377	15	77600515	A	G	2.935e-10	-0.0126	0.002	0.4097	NO	15_77600515_A_G	0	2.935e-10	-0.0126	2	184892	188846	--	--
T2D medications: total purchases	FTO	rs9940128	16	53766842	G	A	4.698e-40	0.0262	0.002	0.4286	NO	16_53766842_A_G	0	4.698e-40	0.0262	2	184892	188846	++	++
T2D medications: total purchases	CTRB2	rs55993634	16	75202865	C	G	5.035e-19	-0.0309	0.0035	0.08722	NO	16_75202865_C_G	0	5.035e-19	-0.0309	2	184892	188846	--	--
T2D medications: total purchases	HNF1B	rs11263763	17	37743574	A	G	1.005e-11	0.014	0.0021	0.3541	NO	17_37743574_A_G	0	1.005e-11	0.014	2	184892	188846	++	++
T2D medications: total purchases	HSD17B1	rs676387	17	42554255	C	A	4.691e-08	0.0125	0.0023	0.2407	NO	17_42554255_A_C	0	4.691e-08	0.0125	2	184892	188846	++	++
T2D medications: total purchases	C18orf8,NPC1	rs891387	18	23523945	T	C	2.183e-10	-0.0125	0.002	0.5121	NO	18_23523945_C_T	0	2.183e-10	-0.0125	2	184892	188846	--	--
T2D medications: total purchases	PIK3C3	rs452105	18	42348736	G	A	3.56e-08	0.0116	0.0021	0.3272	YES	18_42336866_A_C	11870	3.572e-08	0.0116	2	184892	188846	++	++
T2D medications: total purchases	MC4R	rs11665052	18	60241442	A	G	2.31e-11	0.0165	0.0025	0.1942	NO	18_60241442_A_G	0	2.31e-11	0.0165	2	184892	188846	++	++
T2D medications: total purchases	AKT2	rs184042322	19	40256953	G	T	4.869e-11	0.061	0.0093	0.01129	YES	19_40232815_A_G	24138	2.75e-07	0.0416	2	184892	188846	++	+-
T2D medications: total purchases	JPH2	rs117361510	20	44189982	G	T	1.498e-39	0.1197	0.0091	0.01196	NO	20_44189982_G_T	0	1.498e-39	0.1197	2	184892	188846	++	++
T2D medications: total purchases	PHF8	rs11091317	23	53817065	A	G	2.56e-09	-0.0099	0.0017	0.4088	NA	NA	NA	NA	NA	NA	0	0	NA	NA
T2D medications: total purchases	KLF8	rs185212500	23	56173773	A	C	1.318e-10	0.0247	0.0038	0.04834	NA	NA	NA	NA	NA	NA	0	0	NA	NA
T2D medications: total purchases	ZXDA	rs73209417	23	58076762	G	T	6.87e-10	0.0242	0.0039	0.04632	NA	NA	NA	NA	NA	NA	0	0	NA	NA
T2D medications: total purchases	SPIN4	rs73223262	23	63005089	T	A	7.519e-09	0.023	0.004	0.04447	NA	NA	NA	NA	NA	NA	0	0	NA	NA
T2D medications: total purchases	OPHN1	rs112873623	23	68398809	C	T	1.914e-08	-0.0115	0.002	0.798	NA	NA	NA	NA	NA	NA	0	0	NA	NA
T2D medications: total purchases	DUSP9	rs5945326	23	153634467	A	G	3.881e-36	-0.0229	0.0018	0.2748	NA	NA	NA	NA	NA	NA	0	0	NA	NA

## Sheet: S.Table4
Supplementary Table 4. Sensitivity analysis - binary case-control analyses. Independent associated loci for the total number of medication purchases and their associations in binary case-control sensitivity analyses where those with drug purchases are cases and those without are controls. Two-sided GWAS p-values are presented (p<5e-8 considered significant).
Analysis with the strongest association	Nearest gene	Rsid	Chr	Pos	Ref	Alt	P	Beta	SE (Beta)	AF (Alt)	Shared lead signal	Top SNP (sensitivity)	Distance (Original-Sensitivity lead variants)	P (Sensitivity lead SNP in original)	Original Beta	P (Sensitivity)	Beta (Sensitivity)	Orig vs Sensitivity beta signs	n_samples
Hyperlipidemia medications: total purchases	SKI	rs12047069	1	2274109	A	C	3.465e-11	-0.0179	0.0027	0.5906	YES	1_2274109_A_C	0	3.465e-11	-0.0179	4.3e-09	-0.05213	--	193933
Hyperlipidemia medications: total purchases	PLEKHG5	rs4908553	1	6507189	G	A	6.213e-09	-0.0156	0.0027	0.5802	NO	1_6633367_C_T	126178	0.0003191	0.0277	9.38e-06	0.11259	++	193933
Hyperlipidemia medications: total purchases	ARID1A	rs114165349	1	26695422	G	C	1.285e-31	0.0818	0.007	0.03725	YES	1_26695422_C_G	0	1.285e-31	0.0818	7.04e-25	0.2371	++	193933
Hyperlipidemia medications: total purchases	DMRTA2	rs61780655	1	50354137	C	T	1.757e-08	0.0264	0.0047	0.08904	YES	1_50354137_C_T	0	1.757e-08	0.0264	9.8e-07	0.07542	++	193933
Hyperlipidemia medications: total purchases	MAGOH	rs183742558	1	53239252	G	A	7.257e-10	-0.0487	0.0079	0.02984	NO	1_54562566_C_T	1323314	6.322e-69	-0.136	1.89e-56	-0.4052	--	193933
Hyperlipidemia medications: total purchases	PCSK9	rs11591147	1	55039974	G	T	1.624e-193	-0.2107	0.0071	0.03599	YES	1_55039974_G_T	0	1.624e-193	-0.2107	1.05e-144	-0.60156	--	193933
Hyperlipidemia medications: total purchases	PRKAA2	rs184826255	1	56690500	T	C	1.129e-36	-0.1186	0.0094	0.02087	NO	1_55293465_A_G	1397035	2.079e-152	-0.2014	8.84e-118	-0.58418	--	193933
Hyperlipidemia medications: total purchases	DOCK7	rs68148663,rs745477428,rs56280080	1	62687528	TCAGAA	T	5.142e-25	-0.031	0.003	0.2633	YES	1_62687528_T_TCAGAA	0	5.142e-25	-0.031	3.3e-17	-0.08344	--	193933
Hyperlipidemia medications: total purchases	CELSR2	rs646776	1	109275908	C	T	9.836e-125	0.0765	0.0032	0.7854	YES	1_109275908_C_T	0	9.836e-125	0.0765	1.02e-87	0.2108	++	193933
Hyperlipidemia medications: total purchases	TNN	rs34252649,rs55999023	1	175143931	GTA	G	2.915e-08	0.0152	0.0027	0.3734	NO	1_175145185_C_T	1254	2.18e-06	-0.0443	9.44e-06	-0.13558	--	193933
Hyperlipidemia medications: total purchases	MARC1	rs867772	1	220799001	A	G	1.091e-11	0.0198	0.0029	0.7088	YES	1_220799001_A_G	0	1.091e-11	0.0198	2.23e-07	0.04972	++	193933
Hyperlipidemia medications: total purchases	AL360294.1	rs496800	1	234715469	A	C	3.15e-10	0.0167	0.0027	0.5592	NO	1_234716457_A_G	988	3.605e-10	0.0167	3.28e-06	0.04076	++	193933
Hyperlipidemia medications: total purchases	TRIM5	rs11601507	11	5679844	C	A	1.28e-08	0.0281	0.0049	0.07925	YES	11_5679844_A_C	0	1.28e-08	0.0281	2.89e-06	0.07602	++	193933
Hyperlipidemia medications: total purchases	MYRF,TMEM258	rs174537	11	61785208	G	T	9.214e-27	-0.0287	0.0027	0.4137	YES	11_61785208_G_T	0	9.214e-27	-0.0287	1.24e-22	-0.08651	--	193933
Hyperlipidemia medications: total purchases	ZPR1	rs964184	11	116778201	G	C	8.393e-141	-0.0945	0.0037	0.8539	YES	11_116778201_C_G	0	8.393e-141	-0.0945	6.86e-86	-0.24187	--	193933
Hyperlipidemia medications: total purchases	TREH	rs4639966	11	118702810	T	C	5.871e-11	0.0199	0.003	0.2545	NO	11_117204850_C_T	1497960	4.567e-18	0.0482	1.74e-13	0.13497	++	193933
Hyperlipidemia medications: total purchases	DCPS	rs73632723	11	126348258	G	A	8.037e-10	0.0313	0.0051	0.07384	YES	11_126348258_A_G	0	8.037e-10	0.0313	2.86e-07	0.08621	++	193933
Hyperlipidemia medications: total purchases	KLRG1	rs80017394	12	8980660	A	G	2.43e-08	0.0164	0.0029	0.285	NO	12_8296264_C_T	684396	4.528e-06	-0.0865	3.14e-07	-0.31862	--	193933
Hyperlipidemia medications: total purchases	LHX5	rs149123158	12	113513355	A	T	1.503e-09	0.0891	0.0147	0.008567	YES	12_113513355_A_T	0	1.503e-09	0.0891	3.28e-05	0.20139	++	193933
Hyperlipidemia medications: total purchases	HNF1A	rs1169288	12	120978847	A	C	1.414e-16	0.0227	0.0027	0.3744	YES	12_120978847_A_C	0	1.414e-16	0.0227	2.94e-14	0.06867	++	193933
Hyperlipidemia medications: total purchases	FBRSL1	rs11610825	12	132469023	G	A	6.861e-09	0.0171	0.003	0.2899	NO	12_132515727_C_T	46704	3.738e-08	-0.0152	8.76e-05	-0.03572	--	193933
Hyperlipidemia medications: total purchases	GAS6	rs7337498	13	113841146	G	A	6.57e-14	0.0231	0.0031	0.2468	NO	13_113856549_C_T	15403	1.135e-11	0.0225	3.02e-10	0.06874	++	193933
Hyperlipidemia medications: total purchases	EML1	rs139924368	14	99743911	T	TA	2.954e-08	0.0579	0.0104	0.01665	NO	14_100220276_G_GTATTTATTTATT	476365	1.52e-07	0.0644	7.97e-06	0.17995	++	193933
Hyperlipidemia medications: total purchases	INO80	rs9920619	15	41026647	A	G	2.236e-08	0.016	0.0029	0.3074	NO	15_41271021_C_T	244374	1.067e-07	0.0151	1.26e-06	0.04547	++	193933
Hyperlipidemia medications: total purchases	WDR72	rs79391862	15	53447229	A	C	5.681e-14	-0.0575	0.0076	0.03151	YES	15_53447229_A_C	0	5.681e-14	-0.0575	4.85e-07	-0.12682	--	193933
Hyperlipidemia medications: total purchases	ALDH1A2,LIPC	rs35980001,rs397821255	15	58430391	G	GC	4.59e-08	0.0171	0.0031	0.2328	NO	15_58434769_C_CGCTGCTCCAAAGAGCAGCT	4378	1.405e-07	-0.0164	3.86e-06	-0.04738	--	193933
Hyperlipidemia medications: total purchases	FBXL19	rs13336347	16	30940245	C	G	3.736e-08	-0.0147	0.0027	0.438	NO	16_30872644_C_G	67601	4.693e-06	-0.0133	2.28e-06	-0.04533	--	193933
Hyperlipidemia medications: total purchases	TXNL4B	rs35283911	16	72045090	TG	T	1.642e-22	0.0338	0.0035	0.1785	NO	16_72072066_C_T	26976	1.98e-20	-0.03	5.97e-17	-0.08905	--	193933
Hyperlipidemia medications: total purchases	GLTPD2	rs79202680	17	4789345	G	T	5.796e-19	-0.0662	0.0074	0.03284	YES	17_4789345_G_T	0	5.796e-19	-0.0662	1.94e-12	-0.1727	--	193933
Hyperlipidemia medications: total purchases	ASGR1	rs80324685	17	7181612	G	T	4.614e-13	0.0198	0.0027	0.3893	YES	17_7181612_G_T	0	4.614e-13	0.0198	2.31e-09	0.05384	++	193933
Hyperlipidemia medications: total purchases	ABCA5	rs573431210	17	69280242	T	G	9.601e-13	0.1168	0.0164	0.006763	NO	17_69085137_A_G	195105	9.732e-13	0.1165	4.02e-08	0.29562	++	193933
Hyperlipidemia medications: total purchases	H3F3B	rs7342	17	75776775	G	C	8.386e-12	-0.0263	0.0039	0.1366	NO	17_74408681_C_G	1368094	7.262e-08	0.0303	3.53e-08	0.10211	++	193933
Hyperlipidemia medications: total purchases	GAREM1,MEP1B	rs144242131	18	32189947	G	A	2.859e-08	0.07	0.0126	0.0112	YES	18_32189947_A_G	0	2.859e-08	0.07	1.59e-05	0.17837	++	193933
Hyperlipidemia medications: total purchases	MUC16	rs10402291	19	9013169	T	C	4.173e-08	0.0191	0.0035	0.1795	NO	19_10408316_C_T	1395147	7.335e-30	-0.0937	1.62e-21	-0.25948	--	193933
Hyperlipidemia medications: total purchases	LDLR	rs17248720	19	11087511	C	T	2.182e-239	-0.1443	0.0044	0.1018	NO	19_11091630_G_T	4119	4.948e-239	-0.144	4.94e-161	-0.38968	--	193933
Hyperlipidemia medications: total purchases	NFIX	rs576259924	19	13000326	C	A	1.12e-10	-0.0829	0.0128	0.01091	NO	19_11544195_A_T	1456131	2.432e-25	-0.0713	6.71e-16	-0.18201	--	193933
Hyperlipidemia medications: total purchases	SUGP1	rs188247550	19	19285807	C	T	4.14e-18	-0.0528	0.0061	0.05075	YES	19_19285807_C_T	0	4.14e-18	-0.0528	1.97e-13	-0.14742	--	193933
Hyperlipidemia medications: total purchases	CD177	rs572546175	19	43325268	A	C	1.493e-19	-0.1028	0.0114	0.01433	NO	19_44816374_A_G	1491106	1.158e-146	-0.2059	3.17e-119	-0.61368	--	193933
Hyperlipidemia medications: total purchases	APOC1	rs190712692	19	44921921	G	A	2.948e-204	-0.2304	0.0076	0.032	YES	19_44921921_A_G	0	2.948e-204	-0.2304	1.36e-164	-0.68146	--	193933
Hyperlipidemia medications: total purchases	PPP5D1	rs192062090	19	46482929	A	G	1.2e-10	0.0812	0.0126	0.0113	NO	19_45038524_A_G	1444405	4.227e-84	-0.1931	1.65e-64	-0.55757	--	193933
Hyperlipidemia medications: total purchases	FUT2	rs516316	19	48702888	G	C	4.461e-10	0.017	0.0027	0.3754	NO	19_48722509_A_T	19621	1.723e-09	0.0161	7.3e-11	0.05721	++	193933
Hyperlipidemia medications: total purchases	KIDINS220	rs11685635	2	8841258	C	T	4.936e-09	0.0343	0.0059	0.05494	NO	2_8853212_C_T	11954	8.641e-07	0.025	2.32e-06	0.07905	++	193933
Hyperlipidemia medications: total purchases	APOB	rs1367117	2	21041028	G	A	9.925e-96	0.0609	0.0029	0.2813	YES	2_21041028_A_G	0	9.925e-96	0.0609	2.76e-74	0.17577	++	193933
Hyperlipidemia medications: total purchases	KLHL29	rs116050476	2	22998039	G	A	6.029e-11	-0.0319	0.0049	0.0821	NO	2_21499851_A_G	1498188	5.867e-25	-0.0472	3.4e-17	-0.12671	--	193933
Hyperlipidemia medications: total purchases	BRE	rs7600234	2	28194931	C	T	7.343e-09	0.0248	0.0043	0.1063	NO	2_27508073_C_T	686858	8.556e-28	-0.0303	3.01e-22	-0.08857	--	193933
Hyperlipidemia medications: total purchases	ABCG8	rs75331444	2	43842633	G	A	1.902e-52	-0.0728	0.0048	0.08382	YES	2_43842633_A_G	0	1.902e-52	-0.0728	6.71e-40	-0.20774	--	193933
Hyperlipidemia medications: total purchases	PRKCE	rs687914	2	45651621	G	T	3.465e-14	0.0271	0.0036	0.1657	NO	2_45652983_C_G	1362	4.267e-12	0.0222	3.61e-11	0.06985	++	193933
Hyperlipidemia medications: total purchases	INSIG2	rs150474434	2	118087545	G	A	6.85e-11	-0.0323	0.0049	0.07829	NO	2_118092274_A_G	4729	6.854e-11	-0.0323	1.91e-10	-0.10384	--	193933
Hyperlipidemia medications: total purchases	CRYBA2	rs113414093	2	218994449	G	A	3.5e-14	0.0362	0.0048	0.08571	YES	2_218994449_A_G	0	3.5e-14	0.0362	1.44e-09	0.09512	++	193933
Hyperlipidemia medications: total purchases	SNX5	rs2618566	20	17864040	G	T	9.929e-09	-0.0163	0.0029	0.6775	NO	20_17863848_G_T	192	2.74e-08	-0.0157	2.67e-07	-0.04771	--	193933
Hyperlipidemia medications: total purchases	CEP250	rs4911507	20	35488172	T	C	4.529e-09	-0.0228	0.0039	0.1337	NO	20_35528453_C_T	40281	5.009e-08	-0.0232	4.21e-09	-0.08197	--	193933
Hyperlipidemia medications: total purchases	MAFB	rs1883711	20	40551182	G	C	4.142e-41	0.0738	0.0055	0.06314	YES	20_40551182_C_G	0	4.142e-41	0.0738	9.38e-27	0.19317	++	193933
Hyperlipidemia medications: total purchases	NPBWR2	rs13036542	20	64105965	G	A	3.743e-09	-0.0157	0.0027	0.53	YES	20_64105965_A_G	0	3.743e-09	-0.0157	6.81e-11	-0.05713	--	193933
Hyperlipidemia medications: total purchases	PNPLA3	rs738408	22	43928850	C	T	2.25e-13	-0.0231	0.0032	0.2267	NO	22_43928847_C_G	3	2.272e-13	-0.0231	2.24e-08	-0.05802	--	193933
Hyperlipidemia medications: total purchases	CDPF1	rs536212893	22	46250334	AG	A	1.902e-09	0.0996	0.0166	0.006491	NO	22_46231883_C_T	18451	1.967e-09	0.0993	1.06e-07	0.29015	++	193933
Hyperlipidemia medications: total purchases	DIAPH2	rs190306706	23	97002079	A	T	3.736e-08	-0.0681	0.0124	0.008174	YES	23_97002079_A_T	0	3.736e-08	-0.0681	2.57e-06	-0.189	--	193933
Hyperlipidemia medications: total purchases	RGAG1	rs67648651	23	110450046	T	C	9.847e-28	-0.0248	0.0023	0.3783	YES	23_110450046_C_T	0	9.847e-28	-0.0248	2.83e-23	-0.07383	--	193933
Hyperlipidemia medications: total purchases	PXK	rs9844128	3	58405400	C	T	4.067e-10	-0.0303	0.0048	0.08076	NO	3_58327979_A_G	77421	4.659e-10	-0.0294	5.07e-08	-0.08447	--	193933
Hyperlipidemia medications: total purchases	ZBBX	rs143923816	3	166848309	G	A	2.961e-08	-0.1067	0.0192	0.005408	NO	3_167847083_A_C	998774	3.676e-07	0.0196	1.05e-05	0.05573	++	193933
Hyperlipidemia medications: total purchases	HGFAC	rs59950280	4	3450618	G	A	7.089e-10	0.0191	0.0031	0.2448	YES	4_3450618_A_G	0	7.089e-10	0.0191	5.06e-07	0.05123	++	193933
Hyperlipidemia medications: total purchases	SULT1E1	rs1875743	4	69799590	C	G	1.293e-13	0.0397	0.0054	0.06537	NO	4_70955224_A_G	1155634	1.569e-29	0.1208	1.59e-21	0.33523	++	193933
Hyperlipidemia medications: total purchases	SLC4A4	rs532976298	4	71437191	CTTGAGTCCCTATGCTGT	C	2.768e-37	0.1454	0.0114	0.01413	NO	4_72902905_G_T	1465714	1.336e-123	0.2342	1.53e-82	0.62411	++	193933
Hyperlipidemia medications: total purchases	ANKRD17	rs187918276	4	73167847	G	C	1.684e-132	0.2414	0.0099	0.01861	NO	4_73646563_A_G	478716	8.956e-131	0.244	1.87e-88	0.65534	++	193933
Hyperlipidemia medications: total purchases	BTC	rs77021821	4	74759005	C	T	2.647e-35	0.1066	0.0086	0.02494	NO	4_73646563_A_G	1112442	8.956e-131	0.244	1.87e-88	0.65534	++	193933
Hyperlipidemia medications: total purchases	SHROOM3	rs953895070	4	76506038	G	A	4.13e-09	0.1019	0.0173	0.006498	NO	4_75338481_G_T	1167557	1.421e-11	0.0838	3.71e-11	0.26917	++	193933
Hyperlipidemia medications: total purchases	SLC12A7	rs4975639	5	1108135	A	G	3.966e-08	0.0147	0.0027	0.478	NO	5_1109453_C_T	1318	6.952e-07	0.0137	2.04e-05	0.03875	++	193933
Hyperlipidemia medications: total purchases	HMGCR	rs12916	5	75360714	T	C	2.882e-43	0.0366	0.0027	0.4536	NO	5_75340659_A_C	20055	2.428e-42	0.0363	7.55e-33	0.10465	++	193933
Hyperlipidemia medications: total purchases	TIMD4	rs55776147	5	156973797	A	G	9.091e-23	0.0277	0.0028	0.6679	NO	5_156963286_C_T	10511	1.89e-22	0.0274	2.58e-15	0.07321	++	193933
Hyperlipidemia medications: total purchases	MYLIP	rs6459450	6	16124329	T	C	1.844e-12	-0.0192	0.0027	0.3784	YES	6_16124329_C_T	0	1.844e-12	-0.0192	6.3e-10	-0.05551	--	193933
Hyperlipidemia medications: total purchases	HLA-DQA1	rs1391373	6	32635883	T	C	1.081e-12	0.0228	0.0032	0.4261	NO	6_31468804_C_T	1167079	1.242e-11	0.0209	9.59e-13	0.0724	++	193933
Hyperlipidemia medications: total purchases	VEGFA	rs998584	6	43790159	C	A	3.369e-17	0.0224	0.0027	0.4829	YES	6_43790159_A_C	0	3.369e-17	0.0224	6.06e-12	0.06028	++	193933
Hyperlipidemia medications: total purchases	L3MBTL3	rs6926186	6	130029149	G	A	1.073e-08	0.0174	0.003	0.7508	NO	6_130030880_T_TA	1731	1.076e-08	0.0174	1.01e-06	0.04908	++	193933
Hyperlipidemia medications: total purchases	HBS1L	rs6920211	6	135110180	T	C	3.766e-10	-0.0179	0.0029	0.315	NO	6_135103041_C_G	7139	6.615e-10	-0.0172	1.28e-07	-0.04847	--	193933
Hyperlipidemia medications: total purchases	CITED2	rs632057	6	139512875	T	G	2.199e-09	-0.016	0.0027	0.5714	NO	6_139519556_A_C	6681	4.545e-09	-0.0155	9.15e-08	-0.04649	--	193933
Hyperlipidemia medications: total purchases	LPA	rs140570886	6	160591981	T	C	2.707e-51	0.2093	0.0139	0.009233	NO	6_160589086_A_G	2895	9.317e-51	0.095	2.62e-31	0.24307	++	193933
Hyperlipidemia medications: total purchases	CYP2W1	rs3808348	7	988812	C	T	1.557e-09	-0.0178	0.003	0.2787	YES	7_988812_C_T	0	1.557e-09	-0.0178	2.15e-08	-0.05436	--	193933
Hyperlipidemia medications: total purchases	NPC1L1	rs41279633	7	44541277	G	T	1.044e-29	0.0368	0.0032	0.2101	YES	7_44541277_G_T	0	1.044e-29	0.0368	6.79e-18	0.09227	++	193933
Hyperlipidemia medications: total purchases	INSIG1	rs76344710	7	155246062	A	C	3.887e-09	0.0797	0.0135	0.0102	YES	7_155246062_A_C	0	3.887e-09	0.0797	9.31e-06	0.19849	++	193933
Hyperlipidemia medications: total purchases	PPP1R3B	rs4240624	8	9326721	G	A	1.256e-29	0.0451	0.004	0.8575	YES	8_9326721_A_G	0	1.256e-29	0.0451	1.39e-16	0.10837	++	193933
Hyperlipidemia medications: total purchases	NAT2	rs35570672	8	18415125	T	C	8.542e-18	-0.0262	0.003	0.7496	NO	8_18414956_A_G	169	8.674e-18	-0.0262	1.82e-13	-0.07385	--	193933
Hyperlipidemia medications: total purchases	LPL	rs147729680,rs374229201	8	19994665	TTC	T	2.411e-15	-0.0244	0.0031	0.2443	YES	8_19994665_T_TTC	0	2.411e-15	-0.0244	1.94e-10	-0.06453	--	193933
Hyperlipidemia medications: total purchases	SOX17	rs10283206	8	54497832	C	T	1.754e-09	0.0188	0.0031	0.2349	NO	8_54495031_A_G	2801	6.56e-06	-0.0126	1.79e-07	-0.04811	--	193933
Hyperlipidemia medications: total purchases	UBXN2B	rs7826120	8	58459166	T	C	5.952e-12	-0.0187	0.0027	0.6147	NO	8_58407830_A_G	51336	1.513e-11	-0.0184	1.1e-08	-0.05131	--	193933
Hyperlipidemia medications: total purchases	TRPS1	rs2737245	8	115646356	G	T	2.057e-08	-0.0161	0.0029	0.309	NO	8_115647005_T_TTTTG	649	2.106e-08	-0.0161	2.67e-07	-0.04851	--	193933
Hyperlipidemia medications: total purchases	TRIB1	rs28601761	8	125487789	C	G	4.18e-55	-0.042	0.0027	0.4122	YES	8_125487789_C_G	0	4.18e-55	-0.042	2.35e-41	-0.11899	--	193933
Hyperlipidemia medications: total purchases	MROH1	rs943452749	8	144249133	C	T	1.022e-08	0.0194	0.0034	0.2036	YES	8_144249133_C_T	0	1.022e-08	0.0194	7.64e-05	0.044	++	193933
Hyperlipidemia medications: total purchases	NFIL3	rs138111502	9	91401233	C	G	9.973e-09	-0.0302	0.0053	0.06851	YES	9_91401233_C_G	0	9.973e-09	-0.0302	2.22e-06	-0.08199	--	193933
Hyperlipidemia medications: total purchases	ABCA1	rs2740488	9	104899461	A	C	2.492e-12	-0.0233	0.0033	0.1972	YES	9_104899461_A_C	0	2.492e-12	-0.0233	1.97e-07	-0.05701	--	193933
Hyperlipidemia medications: total purchases	ABO	rs992108547	9	133273983	A	G	1.986e-46	-0.0472	0.0033	0.7989	YES	9_133273983_A_G	0	1.986e-46	-0.0472	1.15e-36	-0.13702	--	193933
Hypertension medications: total purchases	CASZ1	rs880315	1	10736809	T	C	6.155e-43	0.0405	0.003	0.4132	NO	1_11827628_G_GTTTCACCACTTTGGCAAGGCTGGTCTTGAA	1090819	6.458e-38	-0.0531	4.45e-17	-0.10046	--	193933
Hypertension medications: total purchases	LACTBL1	rs4655138	1	22965089	G	A	4.029e-08	-0.0182	0.0033	0.7371	NO	1_22003918_A_G	961171	9.836e-07	-0.0169	2.99e-06	-0.04681	--	193933
Hypertension medications: total purchases	RUNX3	rs11249244	1	25021220	G	A	9.164e-17	0.0247	0.003	0.602	NO	1_25724381_A_G	703161	9.898e-10	-0.0451	5.48e-08	-0.11609	--	193933
Hypertension medications: total purchases	PTP4A2	rs34013108	1	31862084	G	A	6.429e-10	-0.0471	0.0076	0.03786	NO	1_31675294_A_G	186790	4.233e-09	-0.1	7.25e-07	-0.24345	--	193933
Hypertension medications: total purchases	FOXD2	rs34762764	1	47531210	C	T	3.877e-08	0.0175	0.0032	0.3035	NO	1_47508709_C_T	22501	5.051e-08	-0.0165	9e-07	-0.04309	--	193933
Hypertension medications: total purchases	WNT2B	rs10776752	1	112501706	G	T	5.769e-36	0.0486	0.0039	0.1699	YES	1_112501706_G_T	0	5.769e-36	0.0486	8.09e-10	0.06904	++	193933
Hypertension medications: total purchases	NGF	rs113806982	1	115273344	G	T	3.583e-10	0.0752	0.012	0.0149	NO	1_116170977_A_G	897633	0.006888	0.0224	4.57e-06	0.10996	++	193933
Hypertension medications: total purchases	GOLPH3L	rs149026128	1	150651428	T	A	1.425e-08	0.0247	0.0044	0.1275	NO	1_150558532_C_T	92896	0.002346	0.0315	3.41e-06	0.13931	++	193933
Hypertension medications: total purchases	UBQLN4	rs74593044	1	156047077	C	G	1.296e-11	0.0368	0.0054	0.07871	YES	1_156047077_C_G	0	1.296e-11	0.0368	5.46e-06	0.07171	++	193933
Hypertension medications: total purchases	TGFB2	rs1417488	1	218350388	C	T	1.382e-08	0.0186	0.0033	0.2707	NO	1_217175998_C_T	1174390	4.516e-07	-0.0148	2.36e-05	-0.03584	--	193933
Hypertension medications: total purchases	WNT3A	rs137928867,rs375866271	1	228006452	CGGCCGCAGGCAGACGG	C	1.848e-09	0.0207	0.0034	0.2331	NO	1_228241104_A_G	234652	1.332e-08	0.0174	3.94e-05	0.03647	++	193933
Hypertension medications: total purchases	CAPN9	rs2478516	1	230732906	T	C	7.352e-14	0.0321	0.0043	0.1326	YES	1_230732906_C_T	0	7.352e-14	0.0321	1.4e-07	0.06545	++	193933
Hypertension medications: total purchases	CACNB2	rs1888693	10	18151515	G	A	8.386e-18	0.0256	0.003	0.3867	YES	10_18151515_A_G	0	8.386e-18	0.0256	2.2e-09	0.05165	++	193933
Hypertension medications: total purchases	CASC10	rs7100317	10	21475540	C	A	1.412e-10	0.0188	0.0029	0.5493	YES	10_21475540_A_C	0	1.412e-10	0.0188	8.98e-07	0.04172	++	193933
Hypertension medications: total purchases	C10orf107	rs72831344	10	61758620	C	T	1.062e-12	-0.0341	0.0048	0.1022	NO	10_61724451_C_T	34169	9.671e-12	-0.0375	6.4e-08	-0.08611	--	193933
Hypertension medications: total purchases	PLCE1	rs2274224	10	94279840	G	C	1.742e-12	-0.0215	0.0031	0.3456	NO	10_94254865_C_G	24975	2.361e-12	-0.0214	2.35e-11	-0.0591	--	193933
Hypertension medications: total purchases	CRTAC1	rs77491962	10	98073475	G	A	7.988e-09	-0.0584	0.0101	0.02116	NO	10_96751064_A_G	1322411	8.675e-05	0.0448	5.14e-05	0.13411	++	193933
Hypertension medications: total purchases	CYP17A1	rs11191416	10	102845159	T	G	6.943e-21	-0.0463	0.0049	0.09491	NO	10_103097766_A_C	252607	3.662e-20	-0.048	4.16e-12	-0.10461	--	193933
Hypertension medications: total purchases	SORCS3	rs181012148	10	105099626	A	G	3.404e-11	0.1023	0.0154	0.00893	NO	10_103939849_C_T	1159777	7.705e-12	0.0474	2.62e-06	0.09415	++	193933
Hypertension medications: total purchases	BAG3	rs55942226	10	119681182	G	C	2.491e-08	-0.0234	0.0042	0.1404	NO	10_119699338_C_G	18156	3.326e-07	-0.0249	6.98e-06	-0.06349	--	193933
Hypertension medications: total purchases	SBF2	rs7935252	11	10174327	G	T	2.886e-15	0.026	0.0033	0.2682	YES	11_10174327_G_T	0	2.886e-15	0.026	7.08e-10	0.0589	++	193933
Hypertension medications: total purchases	WT1	rs3809060	11	32437261	G	T	9.824e-10	0.0192	0.0031	0.3092	NO	11_32411497_G_T	25764	2.501e-07	0.0199	7.45e-09	0.06458	++	193933
Hypertension medications: total purchases	C11orf74	rs79978827	11	37004605	C	T	4.643e-09	-0.098	0.0167	0.00793	YES	11_37004605_C_T	0	4.643e-09	-0.098	7.16e-07	-0.23861	--	193933
Hypertension medications: total purchases	LRRC4C	rs918481422	11	38522833	T	C	3.161e-08	0.1069	0.0193	0.005943	NO	11_39486860_G_T	964027	3.545e-08	0.0906	6.62e-06	0.2158	++	193933
Hypertension medications: total purchases	CELF1	rs200537712,rs35644774	11	47528446	A	AT	2.107e-08	0.0493	0.0088	0.02852	NO	11_48246930_A_G	718484	1.66e-06	0.0225	3.6e-06	0.06322	++	193933
Hypertension medications: total purchases	LRRC55	rs72915971	11	57158067	C	G	3.039e-08	0.0538	0.0097	0.02323	NO	11_57418556_C_T	260489	7.299e-06	0.0761	5.69e-05	0.19809	++	193933
Hypertension medications: total purchases	OVOL1	rs644740	11	65793997	C	T	3.581e-12	-0.0206	0.003	0.3957	NO	11_65591964_G_T	202033	1.964e-09	0.0983	9.39e-06	0.21098	++	193933
Hypertension medications: total purchases	KCTD21	rs187553151	11	78155780	G	A	6.545e-09	0.0398	0.0069	0.04749	NO	11_76790513_A_G	1365267	1.399e-06	-0.0183	3.09e-06	-0.05131	--	193933
Hypertension medications: total purchases	ARHGAP42	rs604723	11	100739815	T	C	1.818e-13	0.0244	0.0033	0.7412	YES	11_100739815_C_T	0	1.818e-13	0.0244	1.1e-08	0.05472	++	193933
Hypertension medications: total purchases	NTM	rs7104720	11	131620287	C	G	1.331e-09	-0.0179	0.0029	0.4133	NO	11_131630573_C_T	10286	4.73e-08	-0.0181	1.06e-06	-0.04683	--	193933
Hypertension medications: total purchases	APOLD1	rs34322	12	12726636	T	C	8.611e-10	0.0182	0.003	0.602	NO	12_11778221_A_C	948415	1.905e-05	-0.0149	1.31e-05	-0.04383	--	193933
Hypertension medications: total purchases	RERGL	rs560097253	12	17747052	C	T	1.227e-11	-0.0613	0.009	0.0268	NO	12_17338810_C_G	408242	6.058e-09	-0.0492	1.76e-06	-0.11684	--	193933
Hypertension medications: total purchases	PDE3A	rs11045236	12	20426005	C	T	3.239e-08	-0.0184	0.0033	0.2556	NO	12_20456365_C_CA	30360	0.0003366	-0.0221	6.28e-05	-0.07153	--	193933
Hypertension medications: total purchases	VDR	rs117913411	12	47860570	T	A	5.086e-10	0.0353	0.0057	0.07172	NO	12_46872482_C_T	988088	0.006701	-0.0412	1.27e-05	-0.1924	--	193933
Hypertension medications: total purchases	TFCP2	rs189674641	12	51118900	A	T	3.274e-08	-0.0712	0.0129	0.01344	NO	12_51862922_TCAAAA_TCAAAACAAAA	744022	4.036e-05	0.0265	3.84e-05	0.077	++	193933
Hypertension medications: total purchases	HOXC4	rs147271033,rs147032598,rs79010335	12	54049957	AAAC	A	1.753e-18	-0.0266	0.003	0.3667	YES	12_54049957_A_AAAC	0	1.753e-18	-0.0266	6.3e-09	-0.05099	--	193933
Hypertension medications: total purchases	CNOT2	rs117703053	12	70158859	G	A	1.568e-11	0.0339	0.005	0.09226	NO	12_69943989_A_G	214870	1.15e-08	0.0292	4.7e-06	0.06801	++	193933
Hypertension medications: total purchases	ATP2B1	rs2681485	12	89631845	G	A	1.104e-11	0.0217	0.0032	0.7103	NO	12_89719293_G_T	87448	1.85e-11	-0.0355	4.42e-09	-0.08993	--	193933
Hypertension medications: total purchases	SH2B3	rs7310615	12	111427245	C	G	1.703e-33	-0.0355	0.0029	0.5866	YES	12_111427245_C_G	0	1.703e-33	-0.0355	4.89e-16	-0.06927	--	193933
Hypertension medications: total purchases	TBX3	rs35427	12	115118502	T	G	3.501e-10	-0.0191	0.003	0.3645	NO	12_114173888_A_T	944614	0.0007129	-0.0514	2.6e-06	-0.20653	--	193933
Hypertension medications: total purchases	FGF9	rs638310	13	21738514	G	A	1.744e-14	0.0228	0.003	0.6102	NO	13_21688505_A_G	50009	2.228e-05	-0.0579	2.57e-05	-0.16595	--	193933
Hypertension medications: total purchases	SLC7A1	rs7338758	13	29563691	T	C	3.227e-15	-0.0238	0.003	0.6392	NO	13_29497173_G_T	66518	4.99e-10	-0.0191	1.34e-06	-0.04309	--	193933
Hypertension medications: total purchases	DACH1	rs9318030	13	71794332	C	G	1.262e-09	0.0296	0.0049	0.09794	YES	13_71794332_C_G	0	1.262e-09	0.0296	4.56e-06	0.06472	++	193933
Hypertension medications: total purchases	FARP1	rs150184612	13	98427341	C	T	2.007e-08	-0.0686	0.0122	0.01468	YES	13_98427341_C_T	0	2.007e-08	-0.0686	7.56e-07	-0.1752	--	193933
Hypertension medications: total purchases	ACTN1	rs1007407	14	68980243	T	C	5.745e-09	0.0169	0.0029	0.5113	NO	14_69021099_A_T	40856	3.343e-06	0.0141	3.59e-07	0.04459	++	193933
Hypertension medications: total purchases	RIN3	rs151250626	14	92646931	G	A	9.613e-09	-0.0594	0.0103	0.02055	NO	14_91233559_C_T	1413372	0.0002096	-0.0545	9.44e-05	-0.16611	--	193933
Hypertension medications: total purchases	EIF5	rs57746378	14	103257419	T	C	3.924e-08	-0.0171	0.0031	0.3219	NO	14_103540077_C_G	282658	4.621e-06	0.0143	3.63e-06	0.04186	++	193933
Hypertension medications: total purchases	KLF13	rs79622589	15	31383649	C	T	9.127e-11	-0.0228	0.0035	0.2209	NO	15_31346503_G_T	37146	7.378e-10	-0.0227	6.89e-06	-0.04793	--	193933
Hypertension medications: total purchases	GLCE	rs199641012	15	69180001	TA	T	6.602e-09	-0.0592	0.0102	0.02158	NO	15_67894195_C_T	1285806	0.007267	0.0243	0.000142	0.09983	++	193933
Hypertension medications: total purchases	CSK	rs34933034	15	74787133	G	A	5.469e-15	0.034	0.0044	0.1279	NO	15_74823554_A_G	36421	2.432e-13	-0.0226	6.58e-06	-0.04032	--	193933
Hypertension medications: total purchases	ABHD17C	rs11634851	15	80736624	C	G	2.046e-09	0.0178	0.003	0.405	NO	15_79245302_C_T	1491322	0.0002292	-0.0632	0.000823	-0.16646	--	193933
Hypertension medications: total purchases	FES	rs12906125	15	90884382	G	A	1.515e-20	0.0304	0.0033	0.271	NO	15_90885291_C_CT	909	1.687e-20	0.0304	4.69e-05	0.03857	++	193933
Hypertension medications: total purchases	CACNA1H	rs35198836	16	1194631	C	T	3.601e-10	0.0195	0.0031	0.3212	NO	16_1518092_C_T	323461	1.054e-06	0.0816	1.43e-07	0.25418	++	193933
Hypertension medications: total purchases	CTD-3088G3.8	rs138591873	16	11453048	C	T	6.776e-09	0.0785	0.0135	0.01231	NO	16_11130162_C_T	322886	0.0001288	-0.0345	8.64e-05	-0.10259	--	193933
Hypertension medications: total purchases	PDILT	rs77924615	16	20381010	G	A	1.389e-10	-0.0225	0.0035	0.2219	YES	16_20381010_A_G	0	1.389e-10	-0.0225	2.48e-07	-0.05235	--	193933
Hypertension medications: total purchases	TNRC6A	rs561529716	16	24642764	G	A	1.158e-08	0.1206	0.0211	0.005042	YES	16_24642764_A_G	0	1.158e-08	0.1206	8.25e-07	0.30127	++	193933
Hypertension medications: total purchases	PHKB	rs142046938	16	47552488	G	T	3.935e-08	-0.0704	0.0128	0.01292	NO	16_47125213_G_T	427275	0.004451	0.0514	2.43e-05	0.21981	++	193933
Hypertension medications: total purchases	SALL1	rs1015474871	16	51625035	A	C	1.128e-08	-0.0665	0.0116	0.01623	NO	16_51169623_A_C	455412	7.154e-05	0.0171	1.84e-06	0.05949	++	193933
Hypertension medications: total purchases	SLC12A3	rs11076171	16	56878605	G	T	1.903e-08	-0.0254	0.0045	0.1175	YES	16_56878605_G_T	0	1.903e-08	-0.0254	3.49e-05	-0.05421	--	193933
Hypertension medications: total purchases	CES3	rs72796179	16	66968635	C	T	9.805e-11	0.0366	0.0057	0.07069	YES	16_66968635_C_T	0	9.805e-11	0.0366	4.99e-07	0.08258	++	193933
Hypertension medications: total purchases	DYNLRB2	rs146770988	16	80548629	G	T	1.483e-10	-0.0964	0.015	0.009818	YES	16_80548629_G_T	0	1.483e-10	-0.0964	2.68e-05	-0.18224	--	193933
Hypertension medications: total purchases	GSE1	rs67958318	16	85415104	T	C	4.516e-08	0.0218	0.004	0.1631	NO	16_86728591_C_T	1313487	0.000593	0.0169	0.000188	0.05329	++	193933
Hypertension medications: total purchases	ZNF469	rs763490064	16	88333706	T	TCCA	8.691e-11	0.0384	0.0059	0.06511	YES	16_88333706_T_TCCA	0	8.691e-11	0.0384	7.22e-06	0.0769	++	193933
Hypertension medications: total purchases	SPIRE2	rs78838464	16	89859765	C	T	4.618e-08	0.0543	0.0099	0.02433	NO	16_89620232_G_T	239533	1.365e-05	0.0374	1.65e-05	0.10717	++	193933
Hypertension medications: total purchases	SMG6	rs10852923	17	2183061	T	G	1.183e-09	-0.0176	0.0029	0.5071	NO	17_1468179_C_G	714882	4.963e-07	0.0147	0.000111	0.03274	++	193933
Hypertension medications: total purchases	RP11-156P1.2	rs145153053	17	47060667	A	G	5.241e-14	0.0275	0.0037	0.1963	NO	17_47151194_A_C	90527	7.175e-13	0.0243	3.63e-09	0.0578	++	193933
Hypertension medications: total purchases	PHOSPHO1	rs28397663	17	49250821	C	T	4.732e-15	0.023	0.0029	0.4246	NO	17_49302124_C_T	51303	4.967e-15	0.0229	8.28e-10	0.05209	++	193933
Hypertension medications: total purchases	ANKFN1	rs11650408	17	56380739	G	A	6.792e-11	0.1306	0.02	0.005757	NO	17_57865611_C_G	1484872	4.101e-10	0.0892	9.11e-11	0.26781	++	193933
Hypertension medications: total purchases	RNF43	rs199598395	17	58358769	C	T	4.113e-13	0.0914	0.0126	0.01364	NO	17_57865611_C_G	493158	4.101e-10	0.0892	9.11e-11	0.26781	++	193933
Hypertension medications: total purchases	USP32	rs186197094	17	60262583	C	G	8.765e-13	0.0874	0.0122	0.01502	NO	17_59702349_A_G	560234	8.106e-12	0.0743	3.61e-09	0.18594	++	193933
Hypertension medications: total purchases	ACE	rs9899012	17	63468125	G	A	6.157e-12	-0.0363	0.0053	0.08385	NO	17_63471557_C_T	3432	3.183e-11	-0.0199	5.84e-10	-0.05384	--	193933
Hypertension medications: total purchases	SEPT9	rs1436138	17	77320798	A	G	9.672e-09	-0.0174	0.003	0.3575	NO	17_77004303_A_T	316495	0.0005875	0.0114	5.11e-05	0.03874	++	193933
Hypertension medications: total purchases	SLC38A10	rs8064597	17	81294762	A	G	7.389e-09	-0.0171	0.003	0.5869	NO	17_81245700_A_AATG	49062	7.517e-08	0.0157	1.6e-06	0.04071	++	193933
Hypertension medications: total purchases	MAPK4	rs57091267	18	50644401	G	A	4.856e-13	-0.0246	0.0034	0.2416	NO	18_51303473_A_G	659072	0.001063	-0.0596	7.17e-05	-0.2096	--	193933
Hypertension medications: total purchases	NEDD4L	rs1008899	18	58195615	G	A	2.616e-08	0.0193	0.0035	0.2263	NO	18_57739162_ACT_AT	456453	5.314e-07	0.0598	2.42e-06	0.16262	++	193933
Hypertension medications: total purchases	NFATC1	rs117011420	18	79399609	G	A	2.18e-08	0.0209	0.0037	0.1904	NO	18_78026821_C_T	1372788	0.0004133	0.0126	5.94e-05	0.04137	++	193933
Hypertension medications: total purchases	GNG7	rs11672460	19	2588425	A	C	7.894e-14	-0.0579	0.0078	0.0373	YES	19_2588425_A_C	0	7.894e-14	-0.0579	2.73e-09	-0.13341	--	193933
Hypertension medications: total purchases	INSR	rs879197352	19	7315629	T	C	9.157e-13	0.0218	0.0031	0.6137	YES	19_7315629_C_T	0	9.157e-13	0.0218	3.02e-07	0.04536	++	193933
Hypertension medications: total purchases	MYO9B	rs7246865	19	17108295	G	A	9.719e-10	0.0219	0.0036	0.2088	NO	19_17374872_A_G	266577	0.001974	0.0262	2.35e-05	0.10354	++	193933
Hypertension medications: total purchases	EMC10	rs200206091	19	50481874	T	TG	3.069e-08	-0.0538	0.0097	0.02287	NO	19_49427464_C_T	1054410	2.472e-07	-0.0157	2.21e-07	-0.04557	--	193933
Hypertension medications: total purchases	KCNK3	rs1275984	2	26688641	A	C	3.364e-42	-0.0398	0.0029	0.5494	NO	2_26701955_A_C	13314	1.899e-38	-0.0393	4.16e-16	-0.07131	--	193933
Hypertension medications: total purchases	GALNT13	rs145170128	2	153696114	C	T	3.155e-09	0.0424	0.0072	0.04436	YES	2_153696114_C_T	0	3.155e-09	0.0424	0.000283	0.0753	++	193933
Hypertension medications: total purchases	PKP4	rs2356506	2	158678362	C	T	1.54e-10	-0.028	0.0044	0.8733	NO	2_158644009_G_T	34353	1.265e-09	0.0281	1.7e-06	0.06422	++	193933
Hypertension medications: total purchases	SLC4A10	rs57794862,rs796163099	2	161797636	AT	A	3.511e-09	-0.0264	0.0045	0.1206	YES	2_161797636_A_AT	0	3.511e-09	-0.0264	3.54e-06	-0.05996	--	193933
Hypertension medications: total purchases	SCN9A	rs4546021	2	166324241	C	T	8.274e-09	0.0212	0.0037	0.1934	NO	2_166277683_A_G	46558	3.763e-06	0.0279	4.53e-06	0.08019	++	193933
Hypertension medications: total purchases	FARP2	rs80142668	2	241375608	A	G	1.332e-13	-0.0649	0.0088	0.02891	YES	2_241375608_A_G	0	1.332e-13	-0.0649	3.7e-07	-0.12913	--	193933
Hypertension medications: total purchases	FERMT1	rs1571217	20	6335879	G	T	1.379e-10	0.0193	0.003	0.628	YES	20_6335879_G_T	0	1.379e-10	0.0193	3.26e-05	0.03616	++	193933
Hypertension medications: total purchases	JAG1	rs1887320	20	10985350	G	A	8.292e-09	0.0169	0.0029	0.4347	NO	20_10990938_T_TC	5588	5.016e-08	0.0182	3.17e-05	0.04023	++	193933
Hypertension medications: total purchases	MACROD2	rs149411927	20	15534348	CAT	C	1.534e-08	-0.0961	0.017	0.007593	YES	20_15534348_C_CAT	0	1.534e-08	-0.0961	2.19e-06	-0.2317	--	193933
Hypertension medications: total purchases	FOXA2	rs116969013	20	22540019	A	G	4.6e-08	-0.0652	0.0119	0.01542	NO	20_22573304_C_T	33285	1.171e-07	-0.0611	1.7e-05	-0.14341	--	193933
Hypertension medications: total purchases	NOL4L	rs12624715	20	32637553	A	G	1.112e-08	0.0204	0.0036	0.2092	NO	20_31739743_G_GT	897810	1.156e-08	0.0463	4.41e-06	0.10792	++	193933
Hypertension medications: total purchases	PREX1	rs2093348	20	48800720	G	T	1.659e-08	-0.0284	0.005	0.09114	NO	20_47819788_A_G	980932	6.127e-05	-0.0163	8.08e-05	-0.04659	--	193933
Hypertension medications: total purchases	ZNF831	rs78302204	20	59160393	G	A	1.948e-46	0.0556	0.0039	0.1676	NO	20_59161276_G_GT	883	4.682e-46	0.0558	6.48e-31	0.13142	++	193933
Hypertension medications: total purchases	TMPRSS15	rs2825469	21	19272500	C	T	3.173e-08	0.0357	0.0065	0.05494	YES	21_19272500_C_T	0	3.173e-08	0.0357	3.5e-06	0.08679	++	193933
Hypertension medications: total purchases	SIK1	rs12627651	21	43340723	G	A	1.696e-13	0.023	0.0031	0.3205	NO	21_43326681_A_G	14042	8.168e-10	0.018	2.13e-08	0.04754	++	193933
Hypertension medications: total purchases	SEPT5	rs62222348	22	19625862	G	A	9.445e-11	-0.1297	0.02	0.00566	YES	22_19625862_A_G	0	9.445e-11	-0.1297	2.11e-06	-0.27411	--	193933
Hypertension medications: total purchases	XBP1	rs6005915	22	28837274	T	C	6.151e-12	0.0228	0.0033	0.259	NO	22_28745339_G_GGAGTTCAAGACCAGCCTGGTCAAGATGGT	91935	6.532e-08	-0.0158	1.71e-06	-0.04046	--	193933
Hypertension medications: total purchases	RPS6KA3	rs185519664	23	20148225	T	C	6.466e-10	0.0568	0.0092	0.01876	NO	23_20006296_T_TAAAA	141929	1.66e-09	0.0557	2.63e-06	0.12627	++	193933
Hypertension medications: total purchases	EDA2R	rs5919161	23	66601323	C	A	1.299e-10	0.0258	0.004	0.1005	NO	23_67219816_A_T	618493	1.611e-10	0.026	3.71e-05	0.0487	++	193933
Hypertension medications: total purchases	SLC4A7	rs2643826	3	27521497	C	T	3.976e-13	0.0215	0.003	0.4046	NO	3_27494440_A_G	27057	5.991e-13	-0.0213	6.76e-06	-0.03849	--	193933
Hypertension medications: total purchases	CDC25A	rs3731503	3	48184019	T	C	1.39e-10	0.0198	0.0031	0.3302	NO	3_49669266_A_G	1485247	9.722e-09	-0.0293	3.93e-09	-0.0873	--	193933
Hypertension medications: total purchases	RNF123	rs13061156	3	49710127	C	T	9.374e-09	-0.0294	0.0051	0.08824	NO	3_49700521_A_G	9606	1.463e-08	-0.029	2.25e-09	-0.08863	--	193933
Hypertension medications: total purchases	CHDH	rs9836592	3	53821056	C	T	3.831e-09	0.018	0.0031	0.6511	NO	3_53449582_A_G	371474	7.856e-07	0.0409	1.03e-06	0.11689	++	193933
Hypertension medications: total purchases	RYK	rs12488908	3	134270887	G	A	5.889e-11	0.0191	0.0029	0.5632	NO	3_134163426_A_G	107461	4.22e-10	0.0182	1.66e-06	0.04035	++	193933
Hypertension medications: total purchases	MECOM	rs16853076	3	169056966	T	C	1.343e-08	-0.0345	0.0061	0.06079	NO	3_168357124_C_T	699842	1.473e-07	0.0243	4.57e-08	0.07305	++	193933
Hypertension medications: total purchases	TBC1D19	rs73249866	4	26794784	A	G	6.342e-11	-0.0217	0.0033	0.2599	NO	4_26813819_G_T	19035	8.145e-11	-0.0217	2.87e-05	-0.0404	--	193933
Hypertension medications: total purchases	RBM47	rs11933597	4	40607331	C	T	1.678e-08	0.0231	0.0041	0.1482	NO	4_40582483_A_G	24848	0.005886	0.0415	2.17e-05	0.1854	++	193933
Hypertension medications: total purchases	FGF5	rs12509595	4	80261400	T	C	3.583e-43	0.0433	0.0031	0.3119	YES	4_80261400_C_T	0	3.583e-43	0.0433	6.7e-23	0.08965	++	193933
Hypertension medications: total purchases	ARHGAP24	rs72976751	4	85804806	A	T	5.408e-11	0.027	0.0041	0.1457	NO	4_85804531_C_T	275	5.409e-11	0.027	1.03e-05	0.05254	++	193933
Hypertension medications: total purchases	NPNT	rs56388530	4	105989801	C	T	1.184e-09	0.0234	0.0038	0.8288	NO	4_105990585_C_G	784	1.201e-09	0.0234	8.84e-06	0.04951	++	193933
Hypertension medications: total purchases	ENPEP	rs13118687	4	110485340	G	A	2.549e-11	-0.0194	0.0029	0.4835	NO	4_110416322_A_G	69018	5.814e-09	-0.017	1.29e-06	-0.04098	--	193933
Hypertension medications: total purchases	USP38	rs893929	4	143266227	G	A	4.5e-08	-0.0159	0.0029	0.4912	YES	4_143266227_A_G	0	4.5e-08	-0.0159	1.66e-06	-0.04024	--	193933
Hypertension medications: total purchases	ARHGAP10	rs371544408	4	147911533	A	T	1.483e-08	-0.0555	0.0098	0.02325	NO	4_147096122_C_G	815411	3.723e-05	0.0129	7.55e-06	0.04044	++	193933
Hypertension medications: total purchases	GUCY1A3	rs12643599	4	155718694	A	G	2.704e-16	-0.0253	0.0031	0.3271	NO	4_155724781_A_G	6087	6.33e-16	0.0246	4.5e-07	0.04448	++	193933
Hypertension medications: total purchases	IRX1	rs34681481	5	3704137	A	G	4.467e-09	0.0188	0.0032	0.286	NO	5_2959966_C_T	744171	0.001138	0.049	4.13e-05	0.17933	++	193933
Hypertension medications: total purchases	NPR3	rs10059884	5	32832368	C	A	1.863e-19	0.0265	0.0029	0.5855	NO	5_32831833_C_T	535	1.939e-19	0.0265	3.75e-09	0.05021	++	193933
Hypertension medications: total purchases	ZSWIM6	rs186043316	5	61698068	T	G	2.029e-20	0.1054	0.0114	0.01713	NO	5_61708983_A_G	10915	2.948e-20	0.1049	2.99e-12	0.23093	++	193933
Hypertension medications: total purchases	IPO11	rs143433415	5	63239607	T	C	2.007e-13	0.0726	0.0099	0.02333	NO	5_61805464_A_G	1434143	6.163e-19	0.1002	7.92e-12	0.22389	++	193933
Hypertension medications: total purchases	CD180	rs2888227	5	67539133	T	C	3.611e-08	-0.0164	0.003	0.3831	NO	5_67125573_A_G	413560	9.652e-05	0.0336	2.41e-06	0.11752	++	193933
Hypertension medications: total purchases	TRIM36	rs2974503	5	115091247	G	T	4.217e-09	0.019	0.0032	0.7223	NO	5_115111911_A_T	20664	1.237e-08	-0.0183	2.42e-05	-0.03939	--	193933
Hypertension medications: total purchases	HTR4	rs13154725	5	148515142	G	A	7.155e-12	0.0203	0.003	0.388	NO	5_148968832_A_G	453690	0.0002171	-0.0118	0.000366	-0.03284	--	193933
Hypertension medications: total purchases	EBF1	rs2963479	5	158563423	C	G	6.023e-13	0.0233	0.0032	0.2783	NO	5_158557471_A_G	5952	2.203e-12	0.0233	6.11e-07	0.04785	++	193933
Hypertension medications: total purchases	STK10	rs4283806	5	172088478	A	C	2.803e-08	-0.0228	0.0041	0.1477	NO	5_171697511_C_T	390967	0.0001614	0.0526	7.72e-06	0.1803	++	193933
Hypertension medications: total purchases	GMDS	rs2569882	6	1619912	T	C	1.847e-10	-0.0193	0.003	0.3766	NO	6_1423360_C_G	196552	2.683e-05	0.0388	1.33e-05	0.11669	++	193933
Hypertension medications: total purchases	HIST1H4C	rs198855	6	26103170	A	T	1.065e-10	-0.0228	0.0035	0.7876	NO	6_25872130_G_GTAT	231040	2.917e-09	0.0259	3.16e-06	0.05887	++	193933
Hypertension medications: total purchases	OGFRL1	rs536014705	6	71420806	G	T	5.463e-10	0.0471	0.0076	0.03857	NO	6_71582530_A_C	161724	4.888e-09	0.0823	3.03e-05	0.16891	++	193933
Hypertension medications: total purchases	BACH2	rs117497793	6	90255526	C	T	4.062e-08	0.0746	0.0136	0.01176	NO	6_90028572_C_T	226954	0.000349	0.0633	2.76e-05	0.21683	++	193933
Hypertension medications: total purchases	RSPO3	rs13199674	6	126864344	G	A	4.169e-09	0.0171	0.0029	0.5014	YES	6_126864344_A_G	0	4.169e-09	0.0171	7.87e-06	0.03774	++	193933
Hypertension medications: total purchases	PLEKHG1	rs62434119	6	150663295	C	T	3.985e-23	-0.0542	0.0055	0.07599	YES	6_150663295_C_T	0	3.985e-23	-0.0542	4.3e-09	-0.09311	--	193933
Hypertension medications: total purchases	PDE10A	rs9459505	6	165767404	G	A	3.813e-09	0.0179	0.003	0.5591	NO	6_164703985_A_G	1063419	0.0001253	-0.0112	4.57e-05	-0.03452	--	193933
Hypertension medications: total purchases	OSBPL3	rs13438013	7	24968420	G	A	6.598e-09	0.0342	0.0059	0.06658	NO	7_24982518_A_C	14098	8.488e-09	0.034	1.96e-06	0.08147	++	193933
Hypertension medications: total purchases	HOXA13	rs879894922	7	27206378	A	ATT	3.888e-31	0.0575	0.005	0.9044	NO	7_27241538_C_T	35160	8.831e-30	0.0583	4.67e-11	0.09773	++	193933
Hypertension medications: total purchases	GTF2I	rs68008267	7	74673141	T	C	3.852e-12	-0.0283	0.0041	0.8496	YES	7_74673141_C_T	0	3.852e-12	-0.0283	6.62e-06	-0.05314	--	193933
Hypertension medications: total purchases	PIK3CG	rs17477177	7	106771412	T	C	1.427e-12	0.0225	0.0032	0.2981	YES	7_106771412_C_T	0	1.427e-12	0.0225	6.84e-07	0.04567	++	193933
Hypertension medications: total purchases	NOS3	rs3918226	7	150993088	C	T	6.861e-39	0.0743	0.0057	0.0698	YES	7_150993088_C_T	0	6.861e-39	0.0743	4.06e-17	0.13886	++	193933
Hypertension medications: total purchases	NDUFAF6	rs2515236	8	94922679	A	G	1.6e-08	0.0168	0.003	0.3893	NO	8_94865559_C_T	57120	6.031e-07	-0.0144	0.000222	-0.03095	--	193933
Hypertension medications: total purchases	ZFPM2	rs35783704	8	104954030	G	A	3.481e-12	-0.0279	0.004	0.156	YES	8_104954030_A_G	0	3.481e-12	-0.0279	1.12e-05	-0.051	--	193933
Hypertension medications: total purchases	GLDC	rs11999044	9	6595511	C	T	7.182e-10	0.093	0.0151	0.009339	NO	9_7640451_A_T	1044940	0.01189	0.0084	3.41e-05	0.04029	++	193933
Hypertension medications: total purchases	MLLT3	rs2780843	9	20614310	G	C	4.405e-09	-0.0212	0.0036	0.2037	NO	9_19658761_A_G	955549	0.0001002	0.0643	3.54e-05	0.19833	++	193933
Hypertension medications: total purchases	NPR2	rs62543790	9	35804318	C	T	1.554e-08	0.0325	0.0058	0.06858	NO	9_35902582_G_T	98264	1.001e-07	0.0342	3.54e-05	0.07693	++	193933
Hypertension medications: total purchases	PLPPR1	rs140024735	9	100953979	T	G	2.262e-09	-0.0769	0.0129	0.01322	YES	9_100953979_G_T	0	2.262e-09	-0.0769	2.05e-05	-0.15842	--	193933
Hypertension medications: total purchases	RALGPS1	rs4837119	9	126909816	T	A	1.305e-13	-0.0222	0.003	0.6243	NO	9_128293281_A_C	1383465	1.673e-09	0.0241	9.3e-07	0.05701	++	193933
T2D medications: total purchases	MACF1	rs67565123	1	39403840	GC	G	3.316e-08	0.0127	0.0023	0.2414	YES	1_39403840_G_GC	0	3.316e-08	0.0127	3.98e-07	0.06155	++	193933
T2D medications: total purchases	PROX1	rs17712208	1	213977102	T	A	7.587e-10	0.0461	0.0075	0.01777	YES	1_213977102_A_T	0	7.587e-10	0.0461	5.33e-09	0.23094	++	193933
T2D medications: total purchases	CDC123	rs11257658	10	12267269	G	A	1.777e-17	0.019	0.0022	0.2647	YES	10_12267269_A_G	0	1.777e-17	0.019	5.44e-13	0.08528	++	193933
T2D medications: total purchases	CTNNA3	rs143791988	10	66063632	C	A	3.842e-08	0.0204	0.0037	0.07681	NO	10_66704026_A_T	640394	1.164e-10	0.016	4.66e-06	0.05985	++	193933
T2D medications: total purchases	CTNNA3	rs190116876	10	67612331	T	C	1.838e-13	0.0643	0.0087	0.0205	YES	10_67612331_C_T	0	1.838e-13	0.0643	1.03e-09	0.27702	++	193933
T2D medications: total purchases	NEUROG3	rs537982442	10	69554950	G	C	1.035e-33	0.0586	0.0048	0.04326	YES	10_69554950_C_G	0	1.035e-33	0.0586	2.15e-26	0.27214	++	193933
T2D medications: total purchases	ZMIZ1	rs697239	10	79187681	T	C	9.723e-09	-0.0112	0.002	0.4792	YES	10_79187681_C_T	0	9.723e-09	-0.0112	4.84e-07	-0.05216	--	193933
T2D medications: total purchases	HHEX	rs10882099	10	92700893	T	C	3.049e-15	-0.0155	0.002	0.4761	YES	10_92700893_C_T	0	3.049e-15	-0.0155	5.21e-13	-0.07494	--	193933
T2D medications: total purchases	TCF7L2	rs7903146	10	112998590	C	T	1.044e-126	0.0588	0.0025	0.1996	YES	10_112998590_C_T	0	1.044e-126	0.0588	5.87e-117	0.30262	++	193933
T2D medications: total purchases	SCT	rs540205414	11	627276	C	T	1.74e-11	0.0579	0.0086	0.01383	YES	11_627276_C_T	0	1.74e-11	0.0579	6.49e-10	0.28229	++	193933
T2D medications: total purchases	KCNQ1	rs2237897	11	2837316	C	T	9.487e-26	-0.0378	0.0036	0.08147	YES	11_2837316_C_T	0	9.487e-26	-0.0378	4.21e-22	-0.18628	--	193933
T2D medications: total purchases	KCNJ11	rs2074314	11	17390274	C	T	7.029e-13	-0.0141	0.002	0.5414	YES	11_17390274_C_T	0	7.029e-13	-0.0141	2.02e-08	-0.05836	--	193933
T2D medications: total purchases	ARAP1	rs7109575	11	72752390	G	A	1.824e-18	-0.0202	0.0023	0.2374	NO	11_72749649_C_T	2741	2.009e-18	-0.0202	5.26e-14	-0.0921	--	193933
T2D medications: total purchases	MTNR1B	rs10830963	11	92975544	C	G	4.894e-25	0.0211	0.002	0.357	YES	11_92975544_C_G	0	4.894e-25	0.0211	1.87e-26	0.11525	++	193933
T2D medications: total purchases	CCND2	rs76895963	12	4275678	T	G	1.716e-53	-0.0908	0.0059	0.031	YES	12_4275678_G_T	0	1.716e-53	-0.0908	3.98e-49	-0.47843	--	193933
T2D medications: total purchases	KLHL42	rs10466811	12	27806268	G	A	2.301e-08	-0.013	0.0023	0.237	YES	12_27806268_A_G	0	2.301e-08	-0.013	3.55e-07	-0.06263	--	193933
T2D medications: total purchases	SPATS2	rs193302380	12	49424636	G	C	7.872e-11	0.0266	0.0041	0.06081	YES	12_49424636_C_G	0	7.872e-11	0.0266	1.43e-07	0.11327	++	193933
T2D medications: total purchases	HMGA2	rs2947793	12	65805954	G	A	4.296e-12	0.0302	0.0044	0.0535	NO	12_65853017_A_G	47063	9.69e-12	0.0455	3.46e-13	0.25806	++	193933
T2D medications: total purchases	SBNO1	rs147530811	12	123332930	C	A	3.05e-09	0.0337	0.0057	0.03133	YES	12_123332930_A_C	0	3.05e-09	0.0337	1.53e-07	0.15664	++	193933
T2D medications: total purchases	SPRY2	rs7998259	13	80144519	G	A	5.07e-10	-0.0126	0.002	0.3891	YES	13_80144519_A_G	0	5.07e-10	-0.0126	1.94e-09	-0.06419	--	193933
T2D medications: total purchases	AKAP6	rs10146289	14	32472316	G	A	3.266e-08	0.0115	0.0021	0.3421	YES	14_32472316_A_G	0	3.266e-08	0.0115	4.36e-07	0.0558	++	193933
T2D medications: total purchases	NRXN3	rs12895355	14	79236905	C	A	3.318e-09	0.0137	0.0023	0.2389	YES	14_79236905_A_C	0	3.318e-09	0.0137	7.38e-07	0.06079	++	193933
T2D medications: total purchases	VPS13C	rs28553330	15	61998992	T	C	1.458e-08	-0.0233	0.0041	0.06035	NO	15_61829303_A_G	169689	1.975e-08	-0.026	2.03e-07	-0.1282	--	193933
T2D medications: total purchases	LINGO1	rs58102377	15	77600515	A	G	2.935e-10	-0.0126	0.002	0.4097	NO	15_77595394_C_CAATGAATGAATG	5121	4.328e-10	-0.0125	9.13e-06	-0.047	--	193933
T2D medications: total purchases	FTO	rs9940128	16	53766842	G	A	4.698e-40	0.0262	0.002	0.4286	NO	16_53784255_C_T	17413	1.798e-39	0.0262	3.89e-29	0.11783	++	193933
T2D medications: total purchases	CTRB2	rs55993634	16	75202865	C	G	5.035e-19	-0.0309	0.0035	0.08722	YES	16_75202865_C_G	0	5.035e-19	-0.0309	1.09e-15	-0.14867	--	193933
T2D medications: total purchases	HNF1B	rs11263763	17	37743574	A	G	1.005e-11	0.014	0.0021	0.3541	YES	17_37743574_A_G	0	1.005e-11	0.014	6.04e-10	0.06722	++	193933
T2D medications: total purchases	HSD17B1	rs676387	17	42554255	C	A	4.691e-08	0.0125	0.0023	0.2407	NO	17_42568614_A_G	14359	4.696e-08	0.0125	1.03e-05	0.05312	++	193933
T2D medications: total purchases	C18orf8,NPC1	rs891387	18	23523945	T	C	2.183e-10	-0.0125	0.002	0.5121	YES	18_23523945_C_T	0	2.183e-10	-0.0125	7.74e-08	-0.056	--	193933
T2D medications: total purchases	PIK3C3	rs452105	18	42348736	G	A	3.56e-08	0.0116	0.0021	0.3272	YES	18_42348736_A_G	0	3.56e-08	0.0116	3.45e-07	0.05669	++	193933
T2D medications: total purchases	MC4R	rs11665052	18	60241442	A	G	2.31e-11	0.0165	0.0025	0.1942	YES	18_60241442_A_G	0	2.31e-11	0.0165	1.12e-09	0.07959	++	193933
T2D medications: total purchases	AKT2	rs184042322	19	40256953	G	T	4.869e-11	0.061	0.0093	0.01129	YES	19_40256953_G_T	0	4.869e-11	0.061	4.06e-09	0.28552	++	193933
T2D medications: total purchases	BCL11A	rs13423091	2	60333425	T	G	4.285e-10	0.0205	0.0033	0.0993	NO	2_59086951_A_C	1246474	1.022e-09	-0.0122	2.44e-08	-0.05882	--	193933
T2D medications: total purchases	COBLL1	rs5835988,rs397791024	2	164645417	T	TG	1.433e-12	-0.0145	0.002	0.3583	YES	2_164645417_T_TG	0	1.433e-12	-0.0145	1.5e-10	-0.06941	--	193933
T2D medications: total purchases	IRS1	rs2943650	2	226241205	C	T	2.111e-13	0.015	0.002	0.6389	YES	2_226241205_C_T	0	2.111e-13	0.015	6.07e-10	0.06673	++	193933
T2D medications: total purchases	JPH2	rs117361510	20	44189982	G	T	1.498e-39	0.1197	0.0091	0.01196	YES	20_44189982_G_T	0	1.498e-39	0.1197	1.16e-29	0.54547	++	193933
T2D medications: total purchases	PHF8	rs11091317	23	53817065	A	G	2.56e-09	-0.0099	0.0017	0.4088	NO	23_55127513_A_G	1310448	8.462e-09	0.0226	3.91e-09	0.11893	++	193933
T2D medications: total purchases	KLF8	rs185212500	23	56173773	A	C	1.318e-10	0.0247	0.0038	0.04834	YES	23_56173773_A_C	0	1.318e-10	0.0247	4.53e-10	0.12356	++	193933
T2D medications: total purchases	ZXDA	rs73209417	23	58076762	G	T	6.87e-10	0.0242	0.0039	0.04632	NO	23_57311080_C_T	765682	8.815e-10	0.0242	3.64e-09	0.11967	++	193933
T2D medications: total purchases	SPIN4	rs73223262	23	63005089	T	A	7.519e-09	0.023	0.004	0.04447	YES	23_63005089_A_T	0	7.519e-09	0.023	3.46e-08	0.11292	++	193933
T2D medications: total purchases	OPHN1	rs112873623	23	68398809	C	T	1.914e-08	-0.0115	0.002	0.798	NO	23_68399383_C_G	574	5.312e-08	-0.0128	3.29e-06	-0.05627	--	193933
T2D medications: total purchases	DUSP9	rs5945326	23	153634467	A	G	3.881e-36	-0.0229	0.0018	0.2748	YES	23_153634467_A_G	0	3.881e-36	-0.0229	9.32e-23	-0.09331	--	193933
T2D medications: total purchases	PPARG	rs11709077	3	12295008	G	A	1.441e-14	-0.02	0.0026	0.1709	NO	3_12303231_C_G	8223	1.442e-14	-0.02	1.02e-13	-0.10275	--	193933
T2D medications: total purchases	UBE2E2	rs4318497	3	23267252	A	C	1.918e-09	-0.0153	0.0026	0.819	NO	3_23366167_A_C	98915	1.921e-09	-0.0154	1.08e-08	-0.07745	--	193933
T2D medications: total purchases	ADCY5	rs11719201	3	123349897	C	T	6.389e-12	-0.0177	0.0026	0.176	NO	3_123351579_A_G	1682	6.589e-12	-0.0177	8.78e-11	-0.08866	--	193933
T2D medications: total purchases	MSL2		3	136208697	GTGTTTGTT	GTGTT	2.229e-09	0.0872	0.0146	0.005184	YES	3_136208697_GTGTT_GTGTTTGTT	0	2.229e-09	0.0872	4.87e-08	0.41944	++	193933
T2D medications: total purchases	MRAS	rs12695685	3	138377255	A	C	2.024e-09	0.019	0.0032	0.1073	NO	3_138385793_A_G	8538	2.037e-09	0.019	4.49e-08	0.09145	++	193933
T2D medications: total purchases	EIF5A2	rs6786846	3	170912095	G	A	3.129e-09	0.0124	0.0021	0.6807	YES	3_170912095_A_G	0	3.129e-09	0.0124	8.36e-08	0.05965	++	193933
T2D medications: total purchases	IGF2BP2	rs7637773	3	185797847	G	A	9.484e-22	0.0204	0.0021	0.3066	NO	3_185785668_A_T	12179	1.017e-21	0.0203	2.66e-16	0.0918	++	193933
T2D medications: total purchases	WFS1	rs1046317	4	6302515	T	C	5.637e-20	0.0184	0.002	0.6105	NO	4_6305036_C_G	2521	4.322e-19	0.0178	4.17e-14	0.07956	++	193933
T2D medications: total purchases	GNPDA2	rs10938397	4	45180510	A	G	9.406e-16	0.0158	0.002	0.4737	YES	4_45180510_A_G	0	9.406e-16	0.0158	4.19e-13	0.0753	++	193933
T2D medications: total purchases	UNC5C	rs34656389	4	95232063	A	G	2.283e-09	0.0118	0.002	0.4578	YES	4_95232063_A_G	0	2.283e-09	0.0118	2.78e-06	0.04877	++	193933
T2D medications: total purchases	PAM	rs114555443	5	102793254	T	C	5.449e-13	0.0304	0.0042	0.05771	NO	5_102807607_A_G	14353	5.635e-13	0.0304	4.52e-09	0.13032	++	193933
T2D medications: total purchases	JADE2	rs329122	5	134528909	G	A	7.549e-09	0.0115	0.002	0.4202	NO	5_134537476_G_GGC	8567	4.875e-08	0.0111	3.64e-06	0.04969	++	193933
T2D medications: total purchases	RREB1	rs1815311	6	7245225	A	G	3.766e-10	0.0126	0.002	0.4053	NO	6_7231953_C_T	13272	3.772e-10	0.0124	1.74e-09	0.06317	++	193933
T2D medications: total purchases	CDKAL1	rs7451008	6	20673649	T	C	4.976e-37	0.0265	0.0021	0.3295	YES	6_20673649_C_T	0	4.976e-37	0.0265	1.13e-33	0.13301	++	193933
T2D medications: total purchases	GLP1R	rs2277110	6	39078768	G	A	4.476e-09	-0.0229	0.0039	0.06785	YES	6_39078768_A_G	0	4.476e-09	-0.0229	2.88e-07	-0.10622	--	193933
T2D medications: total purchases	RGS17		6	153067046	AAAAC	AAAAGAAACAAAC	1.145e-08	0.0134	0.0023	0.2456	YES	6_153067046_AAAAC_AAAAGAAACAAAC	0	1.145e-08	0.0134	1.18e-06	0.0601	++	193933
T2D medications: total purchases	DGKB	rs2191349	7	15024684	G	T	4.406e-09	0.0116	0.002	0.4589	NO	7_15025939_A_T	1255	4.853e-09	0.0116	3.78e-07	0.05307	++	193933
T2D medications: total purchases	ORAI2	rs57307671	7	102446158	A	T	7.286e-12	0.0174	0.0025	0.1834	NO	7_102793231_A_G	347073	2.26e-11	-0.0167	8.69e-12	-0.0903	--	193933
T2D medications: total purchases	KLF14	rs972283	7	130782095	A	G	6.573e-12	0.0135	0.002	0.5428	YES	7_130782095_A_G	0	6.573e-12	0.0135	7.77e-09	0.06008	++	193933
T2D medications: total purchases	UBE3C	rs1182436	7	157235059	T	C	4.24e-10	0.0172	0.0028	0.8521	YES	7_157235059_C_T	0	4.24e-10	0.0172	2.91e-08	0.08122	++	193933
T2D medications: total purchases	ZFHX4	rs10103579	8	76915612	G	A	3.705e-08	-0.0108	0.002	0.4959	YES	8_76915612_A_G	0	3.705e-08	-0.0108	8.24e-06	-0.04638	--	193933
T2D medications: total purchases	SLC30A8	rs11558471	8	117173494	A	G	7.906e-19	-0.0179	0.002	0.3787	YES	8_117173494_A_G	0	7.906e-19	-0.0179	1.37e-14	-0.08232	--	193933
T2D medications: total purchases	GLIS3	rs34105898	9	4211977	T	A	4.047e-09	0.0174	0.003	0.1263	NO	9_4265363_C_T	53386	1.363e-08	-0.0115	1.05e-07	-0.05675	--	193933
T2D medications: total purchases	RP11-145E5.5	rs10811661	9	22134095	T	C	1.766e-25	-0.0291	0.0028	0.144	NO	9_22137686_G_T	3591	8.632e-25	0.0225	1.31e-22	0.11342	++	193933
T2D medications: total purchases	GPSM1	rs28624681	9	136343450	C	T	2.132e-17	-0.0184	0.0022	0.2925	NO	9_136353630_A_G	10180	2.205e-17	0.0181	6.78e-16	0.09121	++	193933

## Sheet: S.Table5
Supplementary Table 5. Sensitivity analysis - annual purchases. Independent associated loci for the total number of medication purchases and their associations for sensitivity analyses of the total number of purchases each year, from the first purchase until the end of the follow-up. Two-sided GWAS p-values are presented (p<5e-8 considered significant).
Analysis with the strongest association	Nearest gene	Rsid	Chr	Pos	Ref	Alt	P	Beta	SE (Beta)	AF (Alt)	Shared lead signal	Top SNP (sensitivity)	Distance (Original-Sensitivity lead variants)	P (Sensitivity lead SNP in original)	Original Beta	P (Sensitivity)	Beta (Sensitivity)	Orig vs Sensitivity beta signs	N (samples)
Hyperlipidemia medications: total purchases	SKI	rs12047069	1	2274109	A	C	3.465e-11	-0.0179	0.0027	0.5906	YES	1_2274109_A_C	0	3.465e-11	-0.0179	4.78e-10	-0.01667	--	193933
Hyperlipidemia medications: total purchases	PLEKHG5	rs4908553	1	6507189	G	A	6.213e-09	-0.0156	0.0027	0.5802	YES	1_6507189_A_G	0	6.213e-09	-0.0156	2.82e-07	-0.01371	--	193933
Hyperlipidemia medications: total purchases	ARID1A	rs114165349	1	26695422	G	C	1.285e-31	0.0818	0.007	0.03725	NO	1_26853597_A_C	158175	7.067e-31	0.0837	1.39e-24	0.07363	++	193933
Hyperlipidemia medications: total purchases	DMRTA2	rs61780655	1	50354137	C	T	1.757e-08	0.0264	0.0047	0.08904	YES	1_50354137_C_T	0	1.757e-08	0.0264	3.02e-07	0.02379	++	193933
Hyperlipidemia medications: total purchases	MAGOH	rs183742558	1	53239252	G	A	7.257e-10	-0.0487	0.0079	0.02984	NO	1_54562566_C_T	1323314	6.322e-69	-0.136	4.37e-53	-0.11804	--	193933
Hyperlipidemia medications: total purchases	PCSK9	rs11591147	1	55039974	G	T	1.624e-193	-0.2107	0.0071	0.03599	YES	1_55039974_G_T	0	1.624e-193	-0.2107	5.04e-147	-0.18203	--	193933
Hyperlipidemia medications: total purchases	PRKAA2	rs184826255	1	56690500	T	C	1.129e-36	-0.1186	0.0094	0.02087	NO	1_55293465_A_G	1397035	2.079e-152	-0.2014	5.12e-118	-0.17566	--	193933
Hyperlipidemia medications: total purchases	DOCK7	rs68148663,rs745477428,rs56280080	1	62687528	TCAGAA	T	5.142e-25	-0.031	0.003	0.2633	YES	1_62687528_T_TCAGAA	0	5.142e-25	-0.031	9.42e-18	-0.0256	--	193933
Hyperlipidemia medications: total purchases	CELSR2	rs646776	1	109275908	C	T	9.836e-125	0.0765	0.0032	0.7854	YES	1_109275908_C_T	0	9.836e-125	0.0765	3.66e-91	0.06475	++	193933
Hyperlipidemia medications: total purchases	TNN	rs34252649,rs55999023	1	175143931	GTA	G	2.915e-08	0.0152	0.0027	0.3734	NO	1_175193060_C_G	49129	2.732e-07	0.0166	6.8e-08	0.01729	++	193933
Hyperlipidemia medications: total purchases	MARC1	rs867772	1	220799001	A	G	1.091e-11	0.0198	0.0029	0.7088	YES	1_220799001_A_G	0	1.091e-11	0.0198	1.29e-08	0.01647	++	193933
Hyperlipidemia medications: total purchases	AL360294.1	rs496800	1	234715469	A	C	3.15e-10	0.0167	0.0027	0.5592	NO	1_234712862_A_G	2607	3.226e-10	0.0168	3.28e-07	0.01351	++	193933
Hyperlipidemia medications: total purchases	TRIM5	rs11601507	11	5679844	C	A	1.28e-08	0.0281	0.0049	0.07925	YES	11_5679844_A_C	0	1.28e-08	0.0281	9.55e-07	0.024	++	193933
Hyperlipidemia medications: total purchases	MYRF,TMEM258	rs174537	11	61785208	G	T	9.214e-27	-0.0287	0.0027	0.4137	YES	11_61785208_G_T	0	9.214e-27	-0.0287	2.64e-22	-0.02589	--	193933
Hyperlipidemia medications: total purchases	ZPR1	rs964184	11	116778201	G	C	8.393e-141	-0.0945	0.0037	0.8539	YES	11_116778201_C_G	0	8.393e-141	-0.0945	4.02e-104	-0.08049	--	193933
Hyperlipidemia medications: total purchases	TREH	rs4639966	11	118702810	T	C	5.871e-11	0.0199	0.003	0.2545	NO	11_117207770_A_G	1495040	1.536e-17	0.0967	6.41e-14	0.08444	++	193933
Hyperlipidemia medications: total purchases	DCPS	rs73632723	11	126348258	G	A	8.037e-10	0.0313	0.0051	0.07384	YES	11_126348258_A_G	0	8.037e-10	0.0313	2.3e-08	0.0283	++	193933
Hyperlipidemia medications: total purchases	KLRG1	rs80017394	12	8980660	A	G	2.43e-08	0.0164	0.0029	0.285	NO	12_8921663_C_T	58997	2.388e-07	-0.0144	1.12e-06	-0.01352	--	193933
Hyperlipidemia medications: total purchases	LHX5	rs149123158	12	113513355	A	T	1.503e-09	0.0891	0.0147	0.008567	YES	12_113513355_A_T	0	1.503e-09	0.0891	2.13e-08	0.08201	++	193933
Hyperlipidemia medications: total purchases	HNF1A	rs1169288	12	120978847	A	C	1.414e-16	0.0227	0.0027	0.3744	YES	12_120978847_A_C	0	1.414e-16	0.0227	3.95e-14	0.02063	++	193933
Hyperlipidemia medications: total purchases	FBRSL1	rs11610825	12	132469023	G	A	6.861e-09	0.0171	0.003	0.2899	YES	12_132469023_A_G	0	6.861e-09	0.0171	3.21e-07	0.01497	++	193933
Hyperlipidemia medications: total purchases	GAS6	rs7337498	13	113841146	G	A	6.57e-14	0.0231	0.0031	0.2468	YES	13_113841146_A_G	0	6.57e-14	0.0231	6.19e-10	0.01893	++	193933
Hyperlipidemia medications: total purchases	EML1	rs139924368	14	99743911	T	TA	2.954e-08	0.0579	0.0104	0.01665	YES	14_99743911_T_TA	0	2.954e-08	0.0579	1.06e-08	0.05932	++	193933
Hyperlipidemia medications: total purchases	INO80	rs9920619	15	41026647	A	G	2.236e-08	0.016	0.0029	0.3074	YES	15_41026647_A_G	0	2.236e-08	0.016	3.8e-07	0.01443	++	193933
Hyperlipidemia medications: total purchases	WDR72	rs79391862	15	53447229	A	C	5.681e-14	-0.0575	0.0076	0.03151	YES	15_53447229_A_C	0	5.681e-14	-0.0575	9.16e-11	-0.0492	--	193933
Hyperlipidemia medications: total purchases	ALDH1A2,LIPC	rs35980001,rs397821255	15	58430391	G	GC	4.59e-08	0.0171	0.0031	0.2328	NO	15_58462677_A_G	32286	1.62e-06	0.0169	6.25e-06	0.01577	++	193933
Hyperlipidemia medications: total purchases	FBXL19	rs13336347	16	30940245	C	G	3.736e-08	-0.0147	0.0027	0.438	YES	16_30940245_C_G	0	3.736e-08	-0.0147	2.31e-06	-0.01251	--	193933
Hyperlipidemia medications: total purchases	TXNL4B	rs35283911	16	72045090	TG	T	1.642e-22	0.0338	0.0035	0.1785	NO	16_72072066_C_T	26976	1.98e-20	-0.03	3.6e-17	-0.02705	--	193933
Hyperlipidemia medications: total purchases	GLTPD2	rs79202680	17	4789345	G	T	5.796e-19	-0.0662	0.0074	0.03284	YES	17_4789345_G_T	0	5.796e-19	-0.0662	4.34e-12	-0.05117	--	193933
Hyperlipidemia medications: total purchases	ASGR1	rs80324685	17	7181612	G	T	4.614e-13	0.0198	0.0027	0.3893	YES	17_7181612_G_T	0	4.614e-13	0.0198	1.59e-11	0.01831	++	193933
Hyperlipidemia medications: total purchases	ABCA5	rs573431210	17	69280242	T	G	9.601e-13	0.1168	0.0164	0.006763	NO	17_68883786_C_T	396456	7.754e-09	0.0309	3.69e-09	0.03138	++	193933
Hyperlipidemia medications: total purchases	H3F3B	rs7342	17	75776775	G	C	8.386e-12	-0.0263	0.0039	0.1366	YES	17_75776775_C_G	0	8.386e-12	-0.0263	8.45e-09	-0.02202	--	193933
Hyperlipidemia medications: total purchases	GAREM1,MEP1B	rs144242131	18	32189947	G	A	2.859e-08	0.07	0.0126	0.0112	YES	18_32189947_A_G	0	2.859e-08	0.07	5.14e-07	0.06291	++	193933
Hyperlipidemia medications: total purchases	MUC16	rs10402291	19	9013169	T	C	4.173e-08	0.0191	0.0035	0.1795	NO	19_10408316_C_T	1395147	7.335e-30	-0.0937	5.12e-23	-0.08101	--	193933
Hyperlipidemia medications: total purchases	LDLR	rs17248720	19	11087511	C	T	2.182e-239	-0.1443	0.0044	0.1018	NO	19_11091630_G_T	4119	4.948e-239	-0.144	3.08e-184	-0.12536	--	193933
Hyperlipidemia medications: total purchases	NFIX	rs576259924	19	13000326	C	A	1.12e-10	-0.0829	0.0128	0.01091	NO	19_11544195_A_T	1456131	2.432e-25	-0.0713	6.31e-19	-0.06045	--	193933
Hyperlipidemia medications: total purchases	SUGP1	rs188247550	19	19285807	C	T	4.14e-18	-0.0528	0.0061	0.05075	YES	19_19285807_C_T	0	4.14e-18	-0.0528	1.19e-14	-0.04668	--	193933
Hyperlipidemia medications: total purchases	CD177	rs572546175	19	43325268	A	C	1.493e-19	-0.1028	0.0114	0.01433	NO	19_44816374_A_G	1491106	1.158e-146	-0.2059	7.24e-124	-0.18764	--	193933
Hyperlipidemia medications: total purchases	APOC1	rs190712692	19	44921921	G	A	2.948e-204	-0.2304	0.0076	0.032	YES	19_44921921_A_G	0	2.948e-204	-0.2304	2.64e-165	-0.20554	--	193933
Hyperlipidemia medications: total purchases	PPP5D1	rs192062090	19	46482929	A	G	1.2e-10	0.0812	0.0126	0.0113	NO	19_45038524_A_G	1444405	4.227e-84	-0.1931	1.79e-70	-0.17514	--	193933
Hyperlipidemia medications: total purchases	FUT2	rs516316	19	48702888	G	C	4.461e-10	0.017	0.0027	0.3754	NO	19_48714004_A_G	11116	3.402e-08	0.0192	8e-08	0.01859	++	193933
Hyperlipidemia medications: total purchases	KIDINS220	rs11685635	2	8841258	C	T	4.936e-09	0.0343	0.0059	0.05494	YES	2_8841258_C_T	0	4.936e-09	0.0343	9.54e-08	0.03105	++	193933
Hyperlipidemia medications: total purchases	APOB	rs1367117	2	21041028	G	A	9.925e-96	0.0609	0.0029	0.2813	YES	2_21041028_A_G	0	9.925e-96	0.0609	1.12e-72	0.0525	++	193933
Hyperlipidemia medications: total purchases	KLHL29	rs116050476	2	22998039	G	A	6.029e-11	-0.0319	0.0049	0.0821	NO	2_21499851_A_G	1498188	5.867e-25	-0.0472	5.14e-20	-0.04159	--	193933
Hyperlipidemia medications: total purchases	BRE	rs7600234	2	28194931	C	T	7.343e-09	0.0248	0.0043	0.1063	NO	2_27508073_C_T	686858	8.556e-28	-0.0303	1.23e-21	-0.02633	--	193933
Hyperlipidemia medications: total purchases	ABCG8	rs75331444	2	43842633	G	A	1.902e-52	-0.0728	0.0048	0.08382	YES	2_43842633_A_G	0	1.902e-52	-0.0728	1.5e-46	-0.06792	--	193933
Hyperlipidemia medications: total purchases	PRKCE	rs687914	2	45651621	G	T	3.465e-14	0.0271	0.0036	0.1657	YES	2_45651621_G_T	0	3.465e-14	0.0271	1.15e-12	0.02522	++	193933
Hyperlipidemia medications: total purchases	INSIG2	rs150474434	2	118087545	G	A	6.85e-11	-0.0323	0.0049	0.07829	NO	2_118080834_A_C	6711	1.027e-09	0.0222	1.09e-09	0.02202	++	193933
Hyperlipidemia medications: total purchases	CRYBA2	rs113414093	2	218994449	G	A	3.5e-14	0.0362	0.0048	0.08571	YES	2_218994449_A_G	0	3.5e-14	0.0362	2.4e-11	0.03169	++	193933
Hyperlipidemia medications: total purchases	SNX5	rs2618566	20	17864040	G	T	9.929e-09	-0.0163	0.0029	0.6775	NO	20_17863874_A_AGGCATGCTGCCAAGAAT	166	9.981e-09	-0.0163	1.5e-07	-0.01488	--	193933
Hyperlipidemia medications: total purchases	CEP250	rs4911507	20	35488172	T	C	4.529e-09	-0.0228	0.0039	0.1337	NO	20_35499480_C_G	11308	4.545e-09	-0.0228	2.47e-07	-0.01996	--	193933
Hyperlipidemia medications: total purchases	MAFB	rs1883711	20	40551182	G	C	4.142e-41	0.0738	0.0055	0.06314	YES	20_40551182_C_G	0	4.142e-41	0.0738	1.29e-31	0.06388	++	193933
Hyperlipidemia medications: total purchases	NPBWR2	rs13036542	20	64105965	G	A	3.743e-09	-0.0157	0.0027	0.53	NO	20_64121785_A_G	15820	4.466e-09	-0.0157	2.49e-09	-0.01585	--	193933
Hyperlipidemia medications: total purchases	PNPLA3	rs738408	22	43928850	C	T	2.25e-13	-0.0231	0.0032	0.2267	NO	22_43928847_C_G	3	2.272e-13	-0.0231	2.27e-11	-0.02092	--	193933
Hyperlipidemia medications: total purchases	CDPF1	rs536212893	22	46250334	AG	A	1.902e-09	0.0996	0.0166	0.006491	YES	22_46250334_A_AG	0	1.902e-09	0.0996	7.84e-09	0.09506	++	193933
Hyperlipidemia medications: total purchases	DIAPH2	rs190306706	23	97002079	A	T	3.736e-08	-0.0681	0.0124	0.008174	NO	23_96973522_C_G	28557	3.759e-08	-0.0679	9.64e-07	-0.06003	--	193933
Hyperlipidemia medications: total purchases	RGAG1	rs67648651	23	110450046	T	C	9.847e-28	-0.0248	0.0023	0.3783	YES	23_110450046_C_T	0	9.847e-28	-0.0248	2.16e-24	-0.02297	--	193933
Hyperlipidemia medications: total purchases	PXK	rs9844128	3	58405400	C	T	4.067e-10	-0.0303	0.0048	0.08076	NO	3_58327979_A_G	77421	4.659e-10	-0.0294	1e-07	-0.02492	--	193933
Hyperlipidemia medications: total purchases	ZBBX	rs143923816	3	166848309	G	A	2.961e-08	-0.1067	0.0192	0.005408	YES	3_166848309_A_G	0	2.961e-08	-0.1067	3.97e-07	-0.09689	--	193933
Hyperlipidemia medications: total purchases	HGFAC	rs59950280	4	3450618	G	A	7.089e-10	0.0191	0.0031	0.2448	YES	4_3450618_A_G	0	7.089e-10	0.0191	2.86e-08	0.01707	++	193933
Hyperlipidemia medications: total purchases	SULT1E1	rs1875743	4	69799590	C	G	1.293e-13	0.0397	0.0054	0.06537	NO	4_70955224_A_G	1155634	1.569e-29	0.1208	4e-25	0.11007	++	193933
Hyperlipidemia medications: total purchases	SLC4A4	rs532976298	4	71437191	CTTGAGTCCCTATGCTGT	C	2.768e-37	0.1454	0.0114	0.01413	NO	4_72902905_G_T	1465714	1.336e-123	0.2342	8.1e-90	0.19762	++	193933
Hyperlipidemia medications: total purchases	ANKRD17	rs187918276	4	73167847	G	C	1.684e-132	0.2414	0.0099	0.01861	YES	4_73167847_C_G	0	1.684e-132	0.2414	8.7e-97	0.20433	++	193933
Hyperlipidemia medications: total purchases	BTC	rs77021821	4	74759005	C	T	2.647e-35	0.1066	0.0086	0.02494	NO	4_73646563_A_G	1112442	8.956e-131	0.244	1.15e-95	0.2066	++	193933
Hyperlipidemia medications: total purchases	SHROOM3	rs953895070	4	76506038	G	A	4.13e-09	0.1019	0.0173	0.006498	NO	4_75338481_G_T	1167557	1.421e-11	0.0838	4.81e-09	0.07206	++	193933
Hyperlipidemia medications: total purchases	SLC12A7	rs4975639	5	1108135	A	G	3.966e-08	0.0147	0.0027	0.478	YES	5_1108135_A_G	0	3.966e-08	0.0147	9.24e-07	0.013	++	193933
Hyperlipidemia medications: total purchases	HMGCR	rs12916	5	75360714	T	C	2.882e-43	0.0366	0.0027	0.4536	YES	5_75360714_C_T	0	2.882e-43	0.0366	1.71e-31	0.03076	++	193933
Hyperlipidemia medications: total purchases	TIMD4	rs55776147	5	156973797	A	G	9.091e-23	0.0277	0.0028	0.6679	YES	5_156973797_A_G	0	9.091e-23	0.0277	5.25e-18	0.02418	++	193933
Hyperlipidemia medications: total purchases	MYLIP	rs6459450	6	16124329	T	C	1.844e-12	-0.0192	0.0027	0.3784	YES	6_16124329_C_T	0	1.844e-12	-0.0192	3.94e-10	-0.01694	--	193933
Hyperlipidemia medications: total purchases	HLA-DQA1	rs1391373	6	32635883	T	C	1.081e-12	0.0228	0.0032	0.4261	NO	6_32438565_A_C	197318	1.158e-12	0.0204	6.07e-12	0.01959	++	193933
Hyperlipidemia medications: total purchases	VEGFA	rs998584	6	43790159	C	A	3.369e-17	0.0224	0.0027	0.4829	YES	6_43790159_A_C	0	3.369e-17	0.0224	7.77e-14	0.01975	++	193933
Hyperlipidemia medications: total purchases	L3MBTL3	rs6926186	6	130029149	G	A	1.073e-08	0.0174	0.003	0.7508	YES	6_130029149_A_G	0	1.073e-08	0.0174	5.96e-07	0.01512	++	193933
Hyperlipidemia medications: total purchases	HBS1L	rs6920211	6	135110180	T	C	3.766e-10	-0.0179	0.0029	0.315	NO	6_135158916_C_T	48736	2.901e-08	-0.0187	3.12e-08	-0.01856	--	193933
Hyperlipidemia medications: total purchases	CITED2	rs632057	6	139512875	T	G	2.199e-09	-0.016	0.0027	0.5714	YES	6_139512875_G_T	0	2.199e-09	-0.016	4.79e-08	-0.01448	--	193933
Hyperlipidemia medications: total purchases	LPA	rs140570886	6	160591981	T	C	2.707e-51	0.2093	0.0139	0.009233	NO	6_160589086_A_G	2895	9.317e-51	0.095	5.93e-44	0.08754	++	193933
Hyperlipidemia medications: total purchases	CYP2W1	rs3808348	7	988812	C	T	1.557e-09	-0.0178	0.003	0.2787	YES	7_988812_C_T	0	1.557e-09	-0.0178	8.5e-08	-0.01569	--	193933
Hyperlipidemia medications: total purchases	NPC1L1	rs41279633	7	44541277	G	T	1.044e-29	0.0368	0.0032	0.2101	YES	7_44541277_G_T	0	1.044e-29	0.0368	5.45e-25	0.03331	++	193933
Hyperlipidemia medications: total purchases	INSIG1	rs76344710	7	155246062	A	C	3.887e-09	0.0797	0.0135	0.0102	YES	7_155246062_A_C	0	3.887e-09	0.0797	4.05e-08	0.07378	++	193933
Hyperlipidemia medications: total purchases	PPP1R3B	rs4240624	8	9326721	G	A	1.256e-29	0.0451	0.004	0.8575	YES	8_9326721_A_G	0	1.256e-29	0.0451	4.7e-24	0.04006	++	193933
Hyperlipidemia medications: total purchases	NAT2	rs35570672	8	18415125	T	C	8.542e-18	-0.0262	0.003	0.7496	NO	8_18418784_A_T	3659	2.769e-17	0.0293	5.05e-14	0.02588	++	193933
Hyperlipidemia medications: total purchases	LPL	rs147729680,rs374229201	8	19994665	TTC	T	2.411e-15	-0.0244	0.0031	0.2443	YES	8_19994665_T_TTC	0	2.411e-15	-0.0244	2.31e-12	-0.02143	--	193933
Hyperlipidemia medications: total purchases	SOX17	rs10283206	8	54497832	C	T	1.754e-09	0.0188	0.0031	0.2349	YES	8_54497832_C_T	0	1.754e-09	0.0188	4.63e-07	0.01562	++	193933
Hyperlipidemia medications: total purchases	UBXN2B	rs7826120	8	58459166	T	C	5.952e-12	-0.0187	0.0027	0.6147	YES	8_58459166_C_T	0	5.952e-12	-0.0187	7.35e-10	-0.01661	--	193933
Hyperlipidemia medications: total purchases	TRPS1	rs2737245	8	115646356	G	T	2.057e-08	-0.0161	0.0029	0.309	NO	8_116645632_C_G	999276	2.365e-06	-0.0373	6.04e-08	-0.04253	--	193933
Hyperlipidemia medications: total purchases	TRIB1	rs28601761	8	125487789	C	G	4.18e-55	-0.042	0.0027	0.4122	YES	8_125487789_C_G	0	4.18e-55	-0.042	3e-43	-0.03676	--	193933
Hyperlipidemia medications: total purchases	MROH1	rs943452749	8	144249133	C	T	1.022e-08	0.0194	0.0034	0.2036	YES	8_144249133_C_T	0	1.022e-08	0.0194	8.38e-07	0.01653	++	193933
Hyperlipidemia medications: total purchases	NFIL3	rs138111502	9	91401233	C	G	9.973e-09	-0.0302	0.0053	0.06851	YES	9_91401233_C_G	0	9.973e-09	-0.0302	1.4e-06	-0.02525	--	193933
Hyperlipidemia medications: total purchases	ABCA1	rs2740488	9	104899461	A	C	2.492e-12	-0.0233	0.0033	0.1972	YES	9_104899461_A_C	0	2.492e-12	-0.0233	1.6e-08	-0.01869	--	193933
Hyperlipidemia medications: total purchases	ABO	rs992108547	9	133273983	A	G	1.986e-46	-0.0472	0.0033	0.7989	NO	9_133263362_G_GCGCCCACCACTA	10621	1.306e-45	0.047	1.88e-38	0.04269	++	193933
Hypertension medications: total purchases	CASZ1	rs880315	1	10736809	T	C	6.155e-43	0.0405	0.003	0.4132	YES	1_10736809_C_T	0	6.155e-43	0.0405	6.09e-35	0.03604	++	193933
Hypertension medications: total purchases	LACTBL1	rs4655138	1	22965089	G	A	4.029e-08	-0.0182	0.0033	0.7371	NO	1_24251983_C_CTAGTTTT	1286894	4.829e-08	0.0166	2.68e-07	0.01549	++	193933
Hypertension medications: total purchases	RUNX3	rs11249244	1	25021220	G	A	9.164e-17	0.0247	0.003	0.602	YES	1_25021220_A_G	0	9.164e-17	0.0247	2.86e-14	0.02237	++	193933
Hypertension medications: total purchases	PTP4A2	rs34013108	1	31862084	G	A	6.429e-10	-0.0471	0.0076	0.03786	YES	1_31862084_A_G	0	6.429e-10	-0.0471	2.31e-09	-0.04508	--	193933
Hypertension medications: total purchases	FOXD2	rs34762764	1	47531210	C	T	3.877e-08	0.0175	0.0032	0.3035	NO	1_47508709_C_T	22501	5.051e-08	-0.0165	1.3e-07	-0.01583	--	193933
Hypertension medications: total purchases	WNT2B	rs10776752	1	112501706	G	T	5.769e-36	0.0486	0.0039	0.1699	YES	1_112501706_G_T	0	5.769e-36	0.0486	1.03e-34	0.04719	++	193933
Hypertension medications: total purchases	NGF	rs113806982	1	115273344	G	T	3.583e-10	0.0752	0.012	0.0149	YES	1_115273344_G_T	0	3.583e-10	0.0752	2.16e-08	0.06649	++	193933
Hypertension medications: total purchases	GOLPH3L	rs149026128	1	150651428	T	A	1.425e-08	0.0247	0.0044	0.1275	YES	1_150651428_A_T	0	1.425e-08	0.0247	3.65e-06	0.01996	++	193933
Hypertension medications: total purchases	UBQLN4	rs74593044	1	156047077	C	G	1.296e-11	0.0368	0.0054	0.07871	NO	1_155632193_C_T	414884	4.609e-10	0.0693	1.12e-09	0.06701	++	193933
Hypertension medications: total purchases	TGFB2	rs1417488	1	218350388	C	T	1.382e-08	0.0186	0.0033	0.2707	YES	1_218350388_C_T	0	1.382e-08	0.0186	1.38e-06	0.01564	++	193933
Hypertension medications: total purchases	WNT3A	rs137928867,rs375866271	1	228006452	CGGCCGCAGGCAGACGG	C	1.848e-09	0.0207	0.0034	0.2331	YES	1_228006452_C_CGGCCGCAGGCAGACGG	0	1.848e-09	0.0207	9.33e-08	0.01817	++	193933
Hypertension medications: total purchases	CAPN9	rs2478516	1	230732906	T	C	7.352e-14	0.0321	0.0043	0.1326	YES	1_230732906_C_T	0	7.352e-14	0.0321	1.3e-10	0.02729	++	193933
Hypertension medications: total purchases	CACNB2	rs1888693	10	18151515	G	A	8.386e-18	0.0256	0.003	0.3867	YES	10_18151515_A_G	0	8.386e-18	0.0256	2.4e-15	0.02337	++	193933
Hypertension medications: total purchases	CASC10	rs7100317	10	21475540	C	A	1.412e-10	0.0188	0.0029	0.5493	NO	10_21398194_A_G	77346	8.415e-10	0.018	1.49e-09	0.01757	++	193933
Hypertension medications: total purchases	C10orf107	rs72831344	10	61758620	C	T	1.062e-12	-0.0341	0.0048	0.1022	YES	10_61758620_C_T	0	1.062e-12	-0.0341	1.43e-10	-0.03042	--	193933
Hypertension medications: total purchases	PLCE1	rs2274224	10	94279840	G	C	1.742e-12	-0.0215	0.0031	0.3456	NO	10_94140247_A_G	139593	2.841e-11	0.0195	1.27e-09	0.01765	++	193933
Hypertension medications: total purchases	CRTAC1	rs77491962	10	98073475	G	A	7.988e-09	-0.0584	0.0101	0.02116	YES	10_98073475_A_G	0	7.988e-09	-0.0584	8.04e-07	-0.04942	--	193933
Hypertension medications: total purchases	CYP17A1	rs11191416	10	102845159	T	G	6.943e-21	-0.0463	0.0049	0.09491	NO	10_102892566_C_T	47407	1.244e-20	-0.0483	1.03e-16	-0.04263	--	193933
Hypertension medications: total purchases	SORCS3	rs181012148	10	105099626	A	G	3.404e-11	0.1023	0.0154	0.00893	NO	10_103939849_C_T	1159777	7.705e-12	0.0474	6.86e-12	0.04705	++	193933
Hypertension medications: total purchases	BAG3	rs55942226	10	119681182	G	C	2.491e-08	-0.0234	0.0042	0.1404	NO	10_118965143_C_G	716039	3.717e-06	-0.014	2.64e-07	-0.01537	--	193933
Hypertension medications: total purchases	SBF2	rs7935252	11	10174327	G	T	2.886e-15	0.026	0.0033	0.2682	NO	11_10171262_A_T	3065	4.954e-15	0.0258	1.24e-14	0.02512	++	193933
Hypertension medications: total purchases	WT1	rs3809060	11	32437261	G	T	9.824e-10	0.0192	0.0031	0.3092	NO	11_32402750_A_T	34511	7.705e-09	0.0192	2.8e-08	0.01824	++	193933
Hypertension medications: total purchases	C11orf74	rs79978827	11	37004605	C	T	4.643e-09	-0.098	0.0167	0.00793	YES	11_37004605_C_T	0	4.643e-09	-0.098	3.69e-07	-0.0842	--	193933
Hypertension medications: total purchases	LRRC4C	rs918481422	11	38522833	T	C	3.161e-08	0.1069	0.0193	0.005943	YES	11_38522833_C_T	0	3.161e-08	0.1069	2.06e-07	0.09938	++	193933
Hypertension medications: total purchases	CELF1	rs200537712,rs35644774	11	47528446	A	AT	2.107e-08	0.0493	0.0088	0.02852	YES	11_47528446_A_AT	0	2.107e-08	0.0493	6.33e-08	0.04717	++	193933
Hypertension medications: total purchases	LRRC55	rs72915971	11	57158067	C	G	3.039e-08	0.0538	0.0097	0.02323	NO	11_56942650_A_G	215417	2.547e-07	0.093	4.27e-08	0.09788	++	193933
Hypertension medications: total purchases	OVOL1	rs644740	11	65793997	C	T	3.581e-12	-0.0206	0.003	0.3957	NO	11_65799248_G_T	5251	3.955e-12	-0.0206	3.03e-11	-0.01953	--	193933
Hypertension medications: total purchases	KCTD21	rs187553151	11	78155780	G	A	6.545e-09	0.0398	0.0069	0.04749	YES	11_78155780_A_G	0	6.545e-09	0.0398	7.1e-08	0.03657	++	193933
Hypertension medications: total purchases	ARHGAP42	rs604723	11	100739815	T	C	1.818e-13	0.0244	0.0033	0.7412	NO	11_100662891_A_C	76924	7.163e-12	-0.0203	7.47e-11	-0.01914	--	193933
Hypertension medications: total purchases	NTM	rs7104720	11	131620287	C	G	1.331e-09	-0.0179	0.0029	0.4133	NO	11_131632013_C_T	11726	5.549e-08	-0.018	3.59e-08	-0.01811	--	193933
Hypertension medications: total purchases	APOLD1	rs34322	12	12726636	T	C	8.611e-10	0.0182	0.003	0.602	NO	12_12730636_A_G	4000	1.129e-09	-0.0179	9.18e-09	-0.01668	--	193933
Hypertension medications: total purchases	RERGL	rs560097253	12	17747052	C	T	1.227e-11	-0.0613	0.009	0.0268	YES	12_17747052_C_T	0	1.227e-11	-0.0613	3.26e-07	-0.04575	--	193933
Hypertension medications: total purchases	PDE3A	rs11045236	12	20426005	C	T	3.239e-08	-0.0184	0.0033	0.2556	NO	12_20089518_T_TC	336487	6.267e-07	0.0241	6.68e-07	0.02379	++	193933
Hypertension medications: total purchases	VDR	rs117913411	12	47860570	T	A	5.086e-10	0.0353	0.0057	0.07172	YES	12_47860570_A_T	0	5.086e-10	0.0353	3.15e-08	0.0311	++	193933
Hypertension medications: total purchases	TFCP2	rs189674641	12	51118900	A	T	3.274e-08	-0.0712	0.0129	0.01344	NO	12_50364487_A_G	754413	2.43e-08	-0.0632	4.52e-07	-0.05664	--	193933
Hypertension medications: total purchases	HOXC4	rs147271033,rs147032598,rs79010335	12	54049957	AAAC	A	1.753e-18	-0.0266	0.003	0.3667	NO	12_54040493_C_T	9464	2.304e-18	-0.026	1.29e-15	-0.02358	--	193933
Hypertension medications: total purchases	CNOT2	rs117703053	12	70158859	G	A	1.568e-11	0.0339	0.005	0.09226	YES	12_70158859_A_G	0	1.568e-11	0.0339	1.75e-09	0.02996	++	193933
Hypertension medications: total purchases	ATP2B1	rs2681485	12	89631845	G	A	1.104e-11	0.0217	0.0032	0.7103	NO	12_89719293_G_T	87448	1.85e-11	-0.0355	1.18e-10	-0.03374	--	193933
Hypertension medications: total purchases	SH2B3	rs7310615	12	111427245	C	G	1.703e-33	-0.0355	0.0029	0.5866	YES	12_111427245_C_G	0	1.703e-33	-0.0355	1.84e-27	-0.03167	--	193933
Hypertension medications: total purchases	TBX3	rs35427	12	115118502	T	G	3.501e-10	-0.0191	0.003	0.3645	YES	12_115118502_G_T	0	3.501e-10	-0.0191	9.91e-09	-0.01724	--	193933
Hypertension medications: total purchases	FGF9	rs638310	13	21738514	G	A	1.744e-14	0.0228	0.003	0.6102	NO	13_21740007_C_T	1493	1.779e-14	-0.0228	7.82e-11	-0.01912	--	193933
Hypertension medications: total purchases	SLC7A1	rs7338758	13	29563691	T	C	3.227e-15	-0.0238	0.003	0.6392	NO	13_29572064_C_T	8373	3.251e-15	-0.0238	8.41e-14	-0.02231	--	193933
Hypertension medications: total purchases	DACH1	rs9318030	13	71794332	C	G	1.262e-09	0.0296	0.0049	0.09794	YES	13_71794332_C_G	0	1.262e-09	0.0296	3.1e-09	0.02863	++	193933
Hypertension medications: total purchases	FARP1	rs150184612	13	98427341	C	T	2.007e-08	-0.0686	0.0122	0.01468	YES	13_98427341_C_T	0	2.007e-08	-0.0686	7.6e-08	-0.06506	--	193933
Hypertension medications: total purchases	ACTN1	rs1007407	14	68980243	T	C	5.745e-09	0.0169	0.0029	0.5113	YES	14_68980243_C_T	0	5.745e-09	0.0169	1.52e-08	0.01627	++	193933
Hypertension medications: total purchases	RIN3	rs151250626	14	92646931	G	A	9.613e-09	-0.0594	0.0103	0.02055	YES	14_92646931_A_G	0	9.613e-09	-0.0594	4.54e-08	-0.05601	--	193933
Hypertension medications: total purchases	EIF5	rs57746378	14	103257419	T	C	3.924e-08	-0.0171	0.0031	0.3219	YES	14_103257419_C_T	0	3.924e-08	-0.0171	7.41e-07	-0.01525	--	193933
Hypertension medications: total purchases	KLF13	rs79622589	15	31383649	C	T	9.127e-11	-0.0228	0.0035	0.2209	YES	15_31383649_C_T	0	9.127e-11	-0.0228	3.47e-09	-0.02059	--	193933
Hypertension medications: total purchases	GLCE	rs199641012	15	69180001	TA	T	6.602e-09	-0.0592	0.0102	0.02158	NO	15_69066906_A_C	113095	2.207e-08	-0.0631	1.16e-06	-0.05428	--	193933
Hypertension medications: total purchases	CSK	rs34933034	15	74787133	G	A	5.469e-15	0.034	0.0044	0.1279	YES	15_74787133_A_G	0	5.469e-15	0.034	5.97e-12	0.02964	++	193933
Hypertension medications: total purchases	ABHD17C	rs11634851	15	80736624	C	G	2.046e-09	0.0178	0.003	0.405	YES	15_80736624_C_G	0	2.046e-09	0.0178	7.66e-10	0.01804	++	193933
Hypertension medications: total purchases	FES	rs12906125	15	90884382	G	A	1.515e-20	0.0304	0.0033	0.271	NO	15_90879313_C_T	5069	2.661e-18	0.0258	3.05e-15	0.02308	++	193933
Hypertension medications: total purchases	CACNA1H	rs35198836	16	1194631	C	T	3.601e-10	0.0195	0.0031	0.3212	YES	16_1194631_C_T	0	3.601e-10	0.0195	7.48e-08	0.0166	++	193933
Hypertension medications: total purchases	CTD-3088G3.8	rs138591873	16	11453048	C	T	6.776e-09	0.0785	0.0135	0.01231	YES	16_11453048_C_T	0	6.776e-09	0.0785	2.35e-06	0.06329	++	193933
Hypertension medications: total purchases	PDILT	rs77924615	16	20381010	G	A	1.389e-10	-0.0225	0.0035	0.2219	YES	16_20381010_A_G	0	1.389e-10	-0.0225	2.58e-06	-0.01633	--	193933
Hypertension medications: total purchases	TNRC6A	rs561529716	16	24642764	G	A	1.158e-08	0.1206	0.0211	0.005042	YES	16_24642764_A_G	0	1.158e-08	0.1206	2.46e-06	0.09856	++	193933
Hypertension medications: total purchases	PHKB	rs142046938	16	47552488	G	T	3.935e-08	-0.0704	0.0128	0.01292	YES	16_47552488_G_T	0	3.935e-08	-0.0704	1.08e-05	-0.05581	--	193933
Hypertension medications: total purchases	SALL1	rs1015474871	16	51625035	A	C	1.128e-08	-0.0665	0.0116	0.01623	YES	16_51625035_A_C	0	1.128e-08	-0.0665	6.29e-07	-0.05741	--	193933
Hypertension medications: total purchases	SLC12A3	rs11076171	16	56878605	G	T	1.903e-08	-0.0254	0.0045	0.1175	YES	16_56878605_G_T	0	1.903e-08	-0.0254	5.78e-07	-0.02239	--	193933
Hypertension medications: total purchases	CES3	rs72796179	16	66968635	C	T	9.805e-11	0.0366	0.0057	0.07069	YES	16_66968635_C_T	0	9.805e-11	0.0366	7.91e-08	0.03009	++	193933
Hypertension medications: total purchases	DYNLRB2	rs146770988	16	80548629	G	T	1.483e-10	-0.0964	0.015	0.009818	YES	16_80548629_G_T	0	1.483e-10	-0.0964	1.27e-10	-0.09577	--	193933
Hypertension medications: total purchases	GSE1	rs67958318	16	85415104	T	C	4.516e-08	0.0218	0.004	0.1631	NO	16_85414388_G_T	716	4.545e-08	0.0218	7.2e-07	0.01952	++	193933
Hypertension medications: total purchases	ZNF469	rs763490064	16	88333706	T	TCCA	8.691e-11	0.0384	0.0059	0.06511	YES	16_88333706_T_TCCA	0	8.691e-11	0.0384	3.36e-10	0.03682	++	193933
Hypertension medications: total purchases	SPIRE2	rs78838464	16	89859765	C	T	4.618e-08	0.0543	0.0099	0.02433	NO	16_89711811_A_T	147954	1.088e-08	-0.0172	1.4e-07	-0.01569	--	193933
Hypertension medications: total purchases	SMG6	rs10852923	17	2183061	T	G	1.183e-09	-0.0176	0.0029	0.5071	YES	17_2183061_G_T	0	1.183e-09	-0.0176	2.64e-08	-0.01598	--	193933
Hypertension medications: total purchases	RP11-156P1.2	rs145153053	17	47060667	A	G	5.241e-14	0.0275	0.0037	0.1963	NO	17_46976814_C_G	83853	1.295e-13	0.0246	5.33e-12	0.02272	++	193933
Hypertension medications: total purchases	PHOSPHO1	rs28397663	17	49250821	C	T	4.732e-15	0.023	0.0029	0.4246	NO	17_49325445_C_T	74624	5.218e-15	0.0229	2.75e-11	0.01932	++	193933
Hypertension medications: total purchases	ANKFN1	rs11650408	17	56380739	G	A	6.792e-11	0.1306	0.02	0.005757	NO	17_57865611_C_G	1484872	4.101e-10	0.0892	5.12e-11	0.0928	++	193933
Hypertension medications: total purchases	RNF43	rs199598395	17	58358769	C	T	4.113e-13	0.0914	0.0126	0.01364	YES	17_58358769_C_T	0	4.113e-13	0.0914	5.46e-13	0.09005	++	193933
Hypertension medications: total purchases	USP32	rs186197094	17	60262583	C	G	8.765e-13	0.0874	0.0122	0.01502	YES	17_60262583_C_G	0	8.765e-13	0.0874	2.01e-12	0.08516	++	193933
Hypertension medications: total purchases	ACE	rs9899012	17	63468125	G	A	6.157e-12	-0.0363	0.0053	0.08385	YES	17_63468125_A_G	0	6.157e-12	-0.0363	8.79e-12	-0.03568	--	193933
Hypertension medications: total purchases	SEPT9	rs1436138	17	77320798	A	G	9.672e-09	-0.0174	0.003	0.3575	YES	17_77320798_A_G	0	9.672e-09	-0.0174	5.77e-09	-0.01748	--	193933
Hypertension medications: total purchases	SLC38A10	rs8064597	17	81294762	A	G	7.389e-09	-0.0171	0.003	0.5869	NO	17_81245700_A_AATG	49062	7.517e-08	0.0157	2.52e-09	0.01728	++	193933
Hypertension medications: total purchases	MAPK4	rs57091267	18	50644401	G	A	4.856e-13	-0.0246	0.0034	0.2416	NO	18_50613868_C_T	30533	8.554e-13	-0.023	4.01e-10	-0.01992	--	193933
Hypertension medications: total purchases	NEDD4L	rs1008899	18	58195615	G	A	2.616e-08	0.0193	0.0035	0.2263	NO	18_57901515_A_G	294100	1.008e-06	0.058	1.77e-08	0.06619	++	193933
Hypertension medications: total purchases	NFATC1	rs117011420	18	79399609	G	A	2.18e-08	0.0209	0.0037	0.1904	NO	18_79396537_C_G	3072	3.365e-07	-0.015	3.62e-07	-0.01483	--	193933
Hypertension medications: total purchases	GNG7	rs11672460	19	2588425	A	C	7.894e-14	-0.0579	0.0078	0.0373	YES	19_2588425_A_C	0	7.894e-14	-0.0579	3.65e-10	-0.04811	--	193933
Hypertension medications: total purchases	INSR	rs879197352	19	7315629	T	C	9.157e-13	0.0218	0.0031	0.6137	YES	19_7315629_C_T	0	9.157e-13	0.0218	7.27e-09	0.01751	++	193933
Hypertension medications: total purchases	MYO9B	rs7246865	19	17108295	G	A	9.719e-10	0.0219	0.0036	0.2088	NO	19_17043995_A_G	64300	4.498e-09	0.0219	7.54e-09	0.02137	++	193933
Hypertension medications: total purchases	EMC10	rs200206091	19	50481874	T	TG	3.069e-08	-0.0538	0.0097	0.02287	NO	19_49431744_C_T	1050130	1.367e-08	-0.0181	3.11e-10	-0.01981	--	193933
Hypertension medications: total purchases	KCNK3	rs1275984	2	26688641	A	C	3.364e-42	-0.0398	0.0029	0.5494	YES	2_26688641_A_C	0	3.364e-42	-0.0398	2.29e-38	-0.03748	--	193933
Hypertension medications: total purchases	GALNT13	rs145170128	2	153696114	C	T	3.155e-09	0.0424	0.0072	0.04436	NO	2_153890042_C_T	193928	4.644e-07	0.0275	5.18e-07	0.0271	++	193933
Hypertension medications: total purchases	PKP4	rs2356506	2	158678362	C	T	1.54e-10	-0.028	0.0044	0.8733	YES	2_158678362_C_T	0	1.54e-10	-0.028	3.03e-09	-0.02566	--	193933
Hypertension medications: total purchases	SLC4A10	rs57794862,rs796163099	2	161797636	AT	A	3.511e-09	-0.0264	0.0045	0.1206	YES	2_161797636_A_AT	0	3.511e-09	-0.0264	1.59e-07	-0.02319	--	193933
Hypertension medications: total purchases	SCN9A	rs4546021	2	166324241	C	T	8.274e-09	0.0212	0.0037	0.1934	YES	2_166324241_C_T	0	8.274e-09	0.0212	1.14e-09	0.02219	++	193933
Hypertension medications: total purchases	FARP2	rs80142668	2	241375608	A	G	1.332e-13	-0.0649	0.0088	0.02891	YES	2_241375608_A_G	0	1.332e-13	-0.0649	6.65e-11	-0.05671	--	193933
Hypertension medications: total purchases	FERMT1	rs1571217	20	6335879	G	T	1.379e-10	0.0193	0.003	0.628	YES	20_6335879_G_T	0	1.379e-10	0.0193	8.48e-10	0.01826	++	193933
Hypertension medications: total purchases	JAG1	rs1887320	20	10985350	G	A	8.292e-09	0.0169	0.0029	0.4347	YES	20_10985350_A_G	0	8.292e-09	0.0169	4.52e-08	0.01585	++	193933
Hypertension medications: total purchases	MACROD2	rs149411927	20	15534348	CAT	C	1.534e-08	-0.0961	0.017	0.007593	YES	20_15534348_C_CAT	0	1.534e-08	-0.0961	1.21e-07	-0.08902	--	193933
Hypertension medications: total purchases	FOXA2	rs116969013	20	22540019	A	G	4.6e-08	-0.0652	0.0119	0.01542	YES	20_22540019_A_G	0	4.6e-08	-0.0652	8.87e-06	-0.05249	--	193933
Hypertension medications: total purchases	NOL4L	rs12624715	20	32637553	A	G	1.112e-08	0.0204	0.0036	0.2092	YES	20_32637553_A_G	0	1.112e-08	0.0204	1.04e-08	0.02026	++	193933
Hypertension medications: total purchases	PREX1	rs2093348	20	48800720	G	T	1.659e-08	-0.0284	0.005	0.09114	YES	20_48800720_G_T	0	1.659e-08	-0.0284	2.68e-07	-0.02566	--	193933
Hypertension medications: total purchases	ZNF831	rs78302204	20	59160393	G	A	1.948e-46	0.0556	0.0039	0.1676	NO	20_59159857_A_G	536	1.951e-46	0.0556	1.71e-33	0.04644	++	193933
Hypertension medications: total purchases	TMPRSS15	rs2825469	21	19272500	C	T	3.173e-08	0.0357	0.0065	0.05494	YES	21_19272500_C_T	0	3.173e-08	0.0357	1.71e-08	0.03607	++	193933
Hypertension medications: total purchases	SIK1	rs12627651	21	43340723	G	A	1.696e-13	0.023	0.0031	0.3205	NO	21_43343010_G_GC	2287	5.071e-09	0.0184	3.97e-09	0.01832	++	193933
Hypertension medications: total purchases	SEPT5	rs62222348	22	19625862	G	A	9.445e-11	-0.1297	0.02	0.00566	YES	22_19625862_A_G	0	9.445e-11	-0.1297	2.85e-08	-0.11007	--	193933
Hypertension medications: total purchases	XBP1	rs6005915	22	28837274	T	C	6.151e-12	0.0228	0.0033	0.259	YES	22_28837274_C_T	0	6.151e-12	0.0228	3.14e-10	0.02062	++	193933
Hypertension medications: total purchases	RPS6KA3	rs185519664	23	20148225	T	C	6.466e-10	0.0568	0.0092	0.01876	YES	23_20148225_C_T	0	6.466e-10	0.0568	2.95e-11	0.06047	++	193933
Hypertension medications: total purchases	EDA2R	rs5919161	23	66601323	C	A	1.299e-10	0.0258	0.004	0.1005	NO	23_66571161_A_G	30162	5.166e-10	0.0319	1.31e-08	0.02891	++	193933
Hypertension medications: total purchases	SLC4A7	rs2643826	3	27521497	C	T	3.976e-13	0.0215	0.003	0.4046	NO	3_27494440_A_G	27057	5.991e-13	-0.0213	6.08e-13	-0.02106	--	193933
Hypertension medications: total purchases	CDC25A	rs3731503	3	48184019	T	C	1.39e-10	0.0198	0.0031	0.3302	YES	3_48184019_C_T	0	1.39e-10	0.0198	3.18e-09	0.01812	++	193933
Hypertension medications: total purchases	RNF123	rs13061156	3	49710127	C	T	9.374e-09	-0.0294	0.0051	0.08824	NO	3_48271718_C_G	1438409	4.299e-10	0.0192	4.35e-09	0.0179	++	193933
Hypertension medications: total purchases	CHDH	rs9836592	3	53821056	C	T	3.831e-09	0.018	0.0031	0.6511	YES	3_53821056_C_T	0	3.831e-09	0.018	1.4e-08	0.01715	++	193933
Hypertension medications: total purchases	RYK	rs12488908	3	134270887	G	A	5.889e-11	0.0191	0.0029	0.5632	NO	3_134263000_C_T	7887	6.936e-11	0.019	2.46e-08	0.01605	++	193933
Hypertension medications: total purchases	MECOM	rs16853076	3	169056966	T	C	1.343e-08	-0.0345	0.0061	0.06079	NO	3_168402210_A_G	654756	7.014e-08	0.0245	3.55e-08	0.02481	++	193933
Hypertension medications: total purchases	TBC1D19	rs73249866	4	26794784	A	G	6.342e-11	-0.0217	0.0033	0.2599	NO	4_26813819_G_T	19035	8.145e-11	-0.0217	3.03e-08	-0.0183	--	193933
Hypertension medications: total purchases	RBM47	rs11933597	4	40607331	C	T	1.678e-08	0.0231	0.0041	0.1482	YES	4_40607331_C_T	0	1.678e-08	0.0231	1.03e-06	0.01979	++	193933
Hypertension medications: total purchases	FGF5	rs12509595	4	80261400	T	C	3.583e-43	0.0433	0.0031	0.3119	YES	4_80261400_C_T	0	3.583e-43	0.0433	9.55e-30	0.03524	++	193933
Hypertension medications: total purchases	ARHGAP24	rs72976751	4	85804806	A	T	5.408e-11	0.027	0.0041	0.1457	NO	4_85798012_C_T	6794	5.753e-11	0.0264	1.31e-09	0.02423	++	193933
Hypertension medications: total purchases	NPNT	rs56388530	4	105989801	C	T	1.184e-09	0.0234	0.0038	0.8288	NO	4_107125319_GTGAATGAATGAA_GTGAATGAATGAATGAA	1135518	1.578e-05	0.0355	2.42e-06	0.03834	++	193933
Hypertension medications: total purchases	ENPEP	rs13118687	4	110485340	G	A	2.549e-11	-0.0194	0.0029	0.4835	YES	4_110485340_A_G	0	2.549e-11	-0.0194	1.99e-11	-0.01931	--	193933
Hypertension medications: total purchases	USP38	rs893929	4	143266227	G	A	4.5e-08	-0.0159	0.0029	0.4912	YES	4_143266227_A_G	0	4.5e-08	-0.0159	6.54e-08	-0.01552	--	193933
Hypertension medications: total purchases	ARHGAP10	rs371544408	4	147911533	A	T	1.483e-08	-0.0555	0.0098	0.02325	NO	4_147867655_A_AGAGATTG	43878	1.845e-08	-0.0549	3.23e-08	-0.05342	--	193933
Hypertension medications: total purchases	GUCY1A3	rs12643599	4	155718694	A	G	2.704e-16	-0.0253	0.0031	0.3271	NO	4_155718022_A_G	672	5.831e-16	-0.0246	4.52e-12	-0.02086	--	193933
Hypertension medications: total purchases	IRX1	rs34681481	5	3704137	A	G	4.467e-09	0.0188	0.0032	0.286	NO	5_3710531_A_G	6394	5.871e-08	-0.0162	9.69e-08	-0.01576	--	193933
Hypertension medications: total purchases	NPR3	rs10059884	5	32832368	C	A	1.863e-19	0.0265	0.0029	0.5855	NO	5_32831833_C_T	535	1.939e-19	0.0265	9.04e-16	0.02341	++	193933
Hypertension medications: total purchases	ZSWIM6	rs186043316	5	61698068	T	G	2.029e-20	0.1054	0.0114	0.01713	YES	5_61698068_G_T	0	2.029e-20	0.1054	4.88e-14	0.0849	++	193933
Hypertension medications: total purchases	IPO11	rs143433415	5	63239607	T	C	2.007e-13	0.0726	0.0099	0.02333	NO	5_61805464_A_G	1434143	6.163e-19	0.1002	1.36e-13	0.08255	++	193933
Hypertension medications: total purchases	CD180	rs2888227	5	67539133	T	C	3.611e-08	-0.0164	0.003	0.3831	NO	5_67810634_G_T	271501	3.399e-06	-0.0469	2.44e-07	-0.05156	--	193933
Hypertension medications: total purchases	TRIM36	rs2974503	5	115091247	G	T	4.217e-09	0.019	0.0032	0.7223	NO	5_115066289_A_G	24958	1.392e-07	-0.0154	1.7e-08	-0.0163	--	193933
Hypertension medications: total purchases	HTR4	rs13154725	5	148515142	G	A	7.155e-12	0.0203	0.003	0.388	YES	5_148515142_A_G	0	7.155e-12	0.0203	9.37e-10	0.01797	++	193933
Hypertension medications: total purchases	EBF1	rs2963479	5	158563423	C	G	6.023e-13	0.0233	0.0032	0.2783	YES	5_158563423_C_G	0	6.023e-13	0.0233	2.69e-11	0.02136	++	193933
Hypertension medications: total purchases	STK10	rs4283806	5	172088478	A	C	2.803e-08	-0.0228	0.0041	0.1477	YES	5_172088478_A_C	0	2.803e-08	-0.0228	4.31e-07	-0.02058	--	193933
Hypertension medications: total purchases	GMDS	rs2569882	6	1619912	T	C	1.847e-10	-0.0193	0.003	0.3766	YES	6_1619912_C_T	0	1.847e-10	-0.0193	6.49e-08	-0.01618	--	193933
Hypertension medications: total purchases	HIST1H4C	rs198855	6	26103170	A	T	1.065e-10	-0.0228	0.0035	0.7876	NO	6_26090951_C_G	12219	3.437e-10	0.0291	2.85e-09	0.02728	++	193933
Hypertension medications: total purchases	OGFRL1	rs536014705	6	71420806	G	T	5.463e-10	0.0471	0.0076	0.03857	NO	6_71391227_G_T	29579	8.564e-10	0.0538	2.35e-07	0.04486	++	193933
Hypertension medications: total purchases	BACH2	rs117497793	6	90255526	C	T	4.062e-08	0.0746	0.0136	0.01176	YES	6_90255526_C_T	0	4.062e-08	0.0746	2.88e-08	0.07468	++	193933
Hypertension medications: total purchases	RSPO3	rs13199674	6	126864344	G	A	4.169e-09	0.0171	0.0029	0.5014	NO	6_126846899_A_T	17445	5.013e-09	0.017	1.91e-09	0.01733	++	193933
Hypertension medications: total purchases	PLEKHG1	rs62434119	6	150663295	C	T	3.985e-23	-0.0542	0.0055	0.07599	YES	6_150663295_C_T	0	3.985e-23	-0.0542	7.9e-16	-0.04367	--	193933
Hypertension medications: total purchases	PDE10A	rs9459505	6	165767404	G	A	3.813e-09	0.0179	0.003	0.5591	YES	6_165767404_A_G	0	3.813e-09	0.0179	3.13e-08	0.01668	++	193933
Hypertension medications: total purchases	OSBPL3	rs13438013	7	24968420	G	A	6.598e-09	0.0342	0.0059	0.06658	YES	7_24968420_A_G	0	6.598e-09	0.0342	2.73e-08	0.03247	++	193933
Hypertension medications: total purchases	HOXA13	rs879894922	7	27206378	A	ATT	3.888e-31	0.0575	0.005	0.9044	NO	7_27234247_C_T	27869	2.074e-30	0.06	3.46e-28	0.05707	++	193933
Hypertension medications: total purchases	GTF2I	rs68008267	7	74673141	T	C	3.852e-12	-0.0283	0.0041	0.8496	YES	7_74673141_C_T	0	3.852e-12	-0.0283	4.05e-11	-0.02663	--	193933
Hypertension medications: total purchases	PIK3CG	rs17477177	7	106771412	T	C	1.427e-12	0.0225	0.0032	0.2981	YES	7_106771412_C_T	0	1.427e-12	0.0225	1.57e-11	0.02118	++	193933
Hypertension medications: total purchases	NOS3	rs3918226	7	150993088	C	T	6.861e-39	0.0743	0.0057	0.0698	YES	7_150993088_C_T	0	6.861e-39	0.0743	9.44e-28	0.0616	++	193933
Hypertension medications: total purchases	NDUFAF6	rs2515236	8	94922679	A	G	1.6e-08	0.0168	0.003	0.3893	NO	8_94933932_A_G	11253	1.784e-08	0.0167	5e-07	0.01476	++	193933
Hypertension medications: total purchases	ZFPM2	rs35783704	8	104954030	G	A	3.481e-12	-0.0279	0.004	0.156	YES	8_104954030_A_G	0	3.481e-12	-0.0279	4.58e-12	-0.02744	--	193933
Hypertension medications: total purchases	GLDC	rs11999044	9	6595511	C	T	7.182e-10	0.093	0.0151	0.009339	YES	9_6595511_C_T	0	7.182e-10	0.093	5.06e-09	0.0873	++	193933
Hypertension medications: total purchases	MLLT3	rs2780843	9	20614310	G	C	4.405e-09	-0.0212	0.0036	0.2037	YES	9_20614310_C_G	0	4.405e-09	-0.0212	1e-09	-0.02188	--	193933
Hypertension medications: total purchases	NPR2	rs62543790	9	35804318	C	T	1.554e-08	0.0325	0.0058	0.06858	YES	9_35804318_C_T	0	1.554e-08	0.0325	4.11e-06	0.02624	++	193933
Hypertension medications: total purchases	PLPPR1	rs140024735	9	100953979	T	G	2.262e-09	-0.0769	0.0129	0.01322	YES	9_100953979_G_T	0	2.262e-09	-0.0769	9.02e-07	-0.06259	--	193933
Hypertension medications: total purchases	RALGPS1	rs4837119	9	126909816	T	A	1.305e-13	-0.0222	0.003	0.6243	YES	9_126909816_A_T	0	1.305e-13	-0.0222	4.95e-11	-0.01951	--	193933
T2D medications: total purchases	MACF1	rs67565123	1	39403840	GC	G	3.316e-08	0.0127	0.0023	0.2414	YES	1_39403840_G_GC	0	3.316e-08	0.0127	1.15e-07	0.01224	++	193933
T2D medications: total purchases	PROX1	rs17712208	1	213977102	T	A	7.587e-10	0.0461	0.0075	0.01777	YES	1_213977102_A_T	0	7.587e-10	0.0461	1.2e-09	0.04573	++	193933
T2D medications: total purchases	CDC123	rs11257658	10	12267269	G	A	1.777e-17	0.019	0.0022	0.2647	YES	10_12267269_A_G	0	1.777e-17	0.019	2.75e-17	0.01901	++	193933
T2D medications: total purchases	CTNNA3	rs143791988	10	66063632	C	A	3.842e-08	0.0204	0.0037	0.07681	NO	10_66704026_A_T	640394	1.164e-10	0.016	1.75e-10	0.01591	++	193933
T2D medications: total purchases	CTNNA3	rs190116876	10	67612331	T	C	1.838e-13	0.0643	0.0087	0.0205	YES	10_67612331_C_T	0	1.838e-13	0.0643	2.55e-13	0.06418	++	193933
T2D medications: total purchases	NEUROG3	rs537982442	10	69554950	G	C	1.035e-33	0.0586	0.0048	0.04326	YES	10_69554950_C_G	0	1.035e-33	0.0586	1.83e-30	0.05579	++	193933
T2D medications: total purchases	ZMIZ1	rs697239	10	79187681	T	C	9.723e-09	-0.0112	0.002	0.4792	YES	10_79187681_C_T	0	9.723e-09	-0.0112	1.08e-07	-0.01046	--	193933
T2D medications: total purchases	HHEX	rs10882099	10	92700893	T	C	3.049e-15	-0.0155	0.002	0.4761	YES	10_92700893_C_T	0	3.049e-15	-0.0155	5.77e-14	-0.0148	--	193933
T2D medications: total purchases	TCF7L2	rs7903146	10	112998590	C	T	1.044e-126	0.0588	0.0025	0.1996	YES	10_112998590_C_T	0	1.044e-126	0.0588	1.01e-123	0.05835	++	193933
T2D medications: total purchases	SCT	rs540205414	11	627276	C	T	1.74e-11	0.0579	0.0086	0.01383	YES	11_627276_C_T	0	1.74e-11	0.0579	9.86e-10	0.05281	++	193933
T2D medications: total purchases	KCNQ1	rs2237897	11	2837316	C	T	9.487e-26	-0.0378	0.0036	0.08147	YES	11_2837316_C_T	0	9.487e-26	-0.0378	5.08e-25	-0.03742	--	193933
T2D medications: total purchases	KCNJ11	rs2074314	11	17390274	C	T	7.029e-13	-0.0141	0.002	0.5414	YES	11_17390274_C_T	0	7.029e-13	-0.0141	7.57e-12	-0.01353	--	193933
T2D medications: total purchases	ARAP1	rs7109575	11	72752390	G	A	1.824e-18	-0.0202	0.0023	0.2374	YES	11_72752390_A_G	0	1.824e-18	-0.0202	4.47e-16	-0.01883	--	193933
T2D medications: total purchases	MTNR1B	rs10830963	11	92975544	C	G	4.894e-25	0.0211	0.002	0.357	YES	11_92975544_C_G	0	4.894e-25	0.0211	2.76e-22	0.01995	++	193933
T2D medications: total purchases	CCND2	rs76895963	12	4275678	T	G	1.716e-53	-0.0908	0.0059	0.031	YES	12_4275678_G_T	0	1.716e-53	-0.0908	2.03e-50	-0.08848	--	193933
T2D medications: total purchases	KLHL42	rs10466811	12	27806268	G	A	2.301e-08	-0.013	0.0023	0.237	YES	12_27806268_A_G	0	2.301e-08	-0.013	4.81e-08	-0.01272	--	193933
T2D medications: total purchases	SPATS2	rs193302380	12	49424636	G	C	7.872e-11	0.0266	0.0041	0.06081	YES	12_49424636_C_G	0	7.872e-11	0.0266	1.79e-12	0.029	++	193933
T2D medications: total purchases	HMGA2	rs2947793	12	65805954	G	A	4.296e-12	0.0302	0.0044	0.0535	NO	12_65851788_C_T	45834	7.665e-12	0.043	1.41e-11	0.04267	++	193933
T2D medications: total purchases	SBNO1	rs147530811	12	123332930	C	A	3.05e-09	0.0337	0.0057	0.03133	YES	12_123332930_A_C	0	3.05e-09	0.0337	1.01e-08	0.03272	++	193933
T2D medications: total purchases	SPRY2	rs7998259	13	80144519	G	A	5.07e-10	-0.0126	0.002	0.3891	YES	13_80144519_A_G	0	5.07e-10	-0.0126	1.72e-09	-0.01222	--	193933
T2D medications: total purchases	AKAP6	rs10146289	14	32472316	G	A	3.266e-08	0.0115	0.0021	0.3421	YES	14_32472316_A_G	0	3.266e-08	0.0115	1.63e-08	0.01185	++	193933
T2D medications: total purchases	NRXN3	rs12895355	14	79236905	C	A	3.318e-09	0.0137	0.0023	0.2389	YES	14_79236905_A_C	0	3.318e-09	0.0137	1.71e-09	0.01405	++	193933
T2D medications: total purchases	VPS13C	rs28553330	15	61998992	T	C	1.458e-08	-0.0233	0.0041	0.06035	YES	15_61998992_C_T	0	1.458e-08	-0.0233	2.47e-08	-0.02305	--	193933
T2D medications: total purchases	LINGO1	rs58102377	15	77600515	A	G	2.935e-10	-0.0126	0.002	0.4097	NO	15_77597119_A_G	3396	3.418e-10	-0.0125	4.49e-09	-0.0117	--	193933
T2D medications: total purchases	FTO	rs9940128	16	53766842	G	A	4.698e-40	0.0262	0.002	0.4286	NO	16_53766065_G_T	777	4.769e-40	0.0262	8.47e-39	0.0259	++	193933
T2D medications: total purchases	CTRB2	rs55993634	16	75202865	C	G	5.035e-19	-0.0309	0.0035	0.08722	YES	16_75202865_C_G	0	5.035e-19	-0.0309	2.07e-17	-0.02962	--	193933
T2D medications: total purchases	HNF1B	rs11263763	17	37743574	A	G	1.005e-11	0.014	0.0021	0.3541	YES	17_37743574_A_G	0	1.005e-11	0.014	2.87e-11	0.01373	++	193933
T2D medications: total purchases	HSD17B1	rs676387	17	42554255	C	A	4.691e-08	0.0125	0.0023	0.2407	YES	17_42554255_A_C	0	4.691e-08	0.0125	1.28e-07	0.01212	++	193933
T2D medications: total purchases	C18orf8,NPC1	rs891387	18	23523945	T	C	2.183e-10	-0.0125	0.002	0.5121	YES	18_23523945_C_T	0	2.183e-10	-0.0125	2.95e-11	-0.01316	--	193933
T2D medications: total purchases	PIK3C3	rs452105	18	42348736	G	A	3.56e-08	0.0116	0.0021	0.3272	YES	18_42348736_A_G	0	3.56e-08	0.0116	2.11e-08	0.01184	++	193933
T2D medications: total purchases	MC4R	rs11665052	18	60241442	A	G	2.31e-11	0.0165	0.0025	0.1942	NO	18_60196401_C_CG	45041	2.406e-11	0.0165	1.91e-10	0.01582	++	193933
T2D medications: total purchases	AKT2	rs184042322	19	40256953	G	T	4.869e-11	0.061	0.0093	0.01129	YES	19_40256953_G_T	0	4.869e-11	0.061	5.96e-11	0.061	++	193933
T2D medications: total purchases	BCL11A	rs13423091	2	60333425	T	G	4.285e-10	0.0205	0.0033	0.0993	NO	2_59086951_A_C	1246474	1.022e-09	-0.0122	4.39e-10	-0.01248	--	193933
T2D medications: total purchases	COBLL1	rs5835988,rs397791024	2	164645417	T	TG	1.433e-12	-0.0145	0.002	0.3583	YES	2_164645417_T_TG	0	1.433e-12	-0.0145	3.17e-12	-0.01431	--	193933
T2D medications: total purchases	IRS1	rs2943650	2	226241205	C	T	2.111e-13	0.015	0.002	0.6389	YES	2_226241205_C_T	0	2.111e-13	0.015	6.79e-13	0.0147	++	193933
T2D medications: total purchases	JPH2	rs117361510	20	44189982	G	T	1.498e-39	0.1197	0.0091	0.01196	YES	20_44189982_G_T	0	1.498e-39	0.1197	8.85e-37	0.11576	++	193933
T2D medications: total purchases	PHF8	rs11091317	23	53817065	A	G	2.56e-09	-0.0099	0.0017	0.4088	NO	23_55127513_A_G	1310448	8.462e-09	0.0226	1.25e-09	0.02395	++	193933
T2D medications: total purchases	KLF8	rs185212500	23	56173773	A	C	1.318e-10	0.0247	0.0038	0.04834	YES	23_56173773_A_C	0	1.318e-10	0.0247	1.88e-10	0.02462	++	193933
T2D medications: total purchases	ZXDA	rs73209417	23	58076762	G	T	6.87e-10	0.0242	0.0039	0.04632	NO	23_57095510_A_G	981252	6.078e-10	0.0243	5.68e-10	0.02445	++	193933
T2D medications: total purchases	SPIN4	rs73223262	23	63005089	T	A	7.519e-09	0.023	0.004	0.04447	YES	23_63005089_A_T	0	7.519e-09	0.023	9.12e-09	0.02302	++	193933
T2D medications: total purchases	OPHN1	rs112873623	23	68398809	C	T	1.914e-08	-0.0115	0.002	0.798	YES	23_68398809_C_T	0	1.914e-08	-0.0115	4.5e-08	-0.01122	--	193933
T2D medications: total purchases	DUSP9	rs5945326	23	153634467	A	G	3.881e-36	-0.0229	0.0018	0.2748	YES	23_153634467_A_G	0	3.881e-36	-0.0229	4.92e-33	-0.02193	--	193933
T2D medications: total purchases	PPARG	rs11709077	3	12295008	G	A	1.441e-14	-0.02	0.0026	0.1709	YES	3_12295008_A_G	0	1.441e-14	-0.02	1.67e-14	-0.02007	--	193933
T2D medications: total purchases	UBE2E2	rs4318497	3	23267252	A	C	1.918e-09	-0.0153	0.0026	0.819	NO	3_23414091_C_T	146839	5.428e-09	-0.0124	3.86e-09	-0.01255	--	193933
T2D medications: total purchases	ADCY5	rs11719201	3	123349897	C	T	6.389e-12	-0.0177	0.0026	0.176	YES	3_123349897_C_T	0	6.389e-12	-0.0177	1.59e-10	-0.01656	--	193933
T2D medications: total purchases	MSL2		3	136208697	GTGTTTGTT	GTGTT	2.229e-09	0.0872	0.0146	0.005184	YES	3_136208697_GTGTT_GTGTTTGTT	0	2.229e-09	0.0872	6.99e-09	0.08483	++	193933
T2D medications: total purchases	MRAS	rs12695685	3	138377255	A	C	2.024e-09	0.019	0.0032	0.1073	NO	3_138385793_A_G	8538	2.037e-09	0.019	2.55e-09	0.01894	++	193933
T2D medications: total purchases	EIF5A2	rs6786846	3	170912095	G	A	3.129e-09	0.0124	0.0021	0.6807	YES	3_170912095_A_G	0	3.129e-09	0.0124	5.33e-09	0.01232	++	193933
T2D medications: total purchases	IGF2BP2	rs7637773	3	185797847	G	A	9.484e-22	0.0204	0.0021	0.3066	NO	3_185785668_A_T	12179	1.017e-21	0.0203	9.66e-20	0.01941	++	193933
T2D medications: total purchases	WFS1	rs1046317	4	6302515	T	C	5.637e-20	0.0184	0.002	0.6105	YES	4_6302515_C_T	0	5.637e-20	0.0184	7.75e-18	0.0174	++	193933
T2D medications: total purchases	GNPDA2	rs10938397	4	45180510	A	G	9.406e-16	0.0158	0.002	0.4737	NO	4_45163633_A_ATTC	16877	1.007e-15	0.0158	2.2e-15	0.01565	++	193933
T2D medications: total purchases	UNC5C	rs34656389	4	95232063	A	G	2.283e-09	0.0118	0.002	0.4578	YES	4_95232063_A_G	0	2.283e-09	0.0118	2.24e-09	0.01182	++	193933
T2D medications: total purchases	PAM	rs114555443	5	102793254	T	C	5.449e-13	0.0304	0.0042	0.05771	YES	5_102793254_C_T	0	5.449e-13	0.0304	9.15e-13	0.03026	++	193933
T2D medications: total purchases	JADE2	rs329122	5	134528909	G	A	7.549e-09	0.0115	0.002	0.4202	YES	5_134528909_A_G	0	7.549e-09	0.0115	6.94e-09	0.01155	++	193933
T2D medications: total purchases	RREB1	rs1815311	6	7245225	A	G	3.766e-10	0.0126	0.002	0.4053	NO	6_7231953_C_T	13272	3.772e-10	0.0124	2.7e-09	0.01185	++	193933
T2D medications: total purchases	CDKAL1	rs7451008	6	20673649	T	C	4.976e-37	0.0265	0.0021	0.3295	YES	6_20673649_C_T	0	4.976e-37	0.0265	3.64e-36	0.02628	++	193933
T2D medications: total purchases	GLP1R	rs2277110	6	39078768	G	A	4.476e-09	-0.0229	0.0039	0.06785	YES	6_39078768_A_G	0	4.476e-09	-0.0229	7.95e-09	-0.02264	--	193933
T2D medications: total purchases	RGS17		6	153067046	AAAAC	AAAAGAAACAAAC	1.145e-08	0.0134	0.0023	0.2456	YES	6_153067046_AAAAC_AAAAGAAACAAAC	0	1.145e-08	0.0134	1.58e-08	0.01331	++	193933
T2D medications: total purchases	DGKB	rs2191349	7	15024684	G	T	4.406e-09	0.0116	0.002	0.4589	NO	7_15025939_A_T	1255	4.853e-09	0.0116	1.2e-08	0.0113	++	193933
T2D medications: total purchases	ORAI2	rs57307671	7	102446158	A	T	7.286e-12	0.0174	0.0025	0.1834	YES	7_102446158_A_T	0	7.286e-12	0.0174	1.17e-11	0.01735	++	193933
T2D medications: total purchases	KLF14	rs972283	7	130782095	A	G	6.573e-12	0.0135	0.002	0.5428	YES	7_130782095_A_G	0	6.573e-12	0.0135	2.3e-12	0.01386	++	193933
T2D medications: total purchases	UBE3C	rs1182436	7	157235059	T	C	4.24e-10	0.0172	0.0028	0.8521	YES	7_157235059_C_T	0	4.24e-10	0.0172	1.51e-09	0.01675	++	193933
T2D medications: total purchases	ZFHX4	rs10103579	8	76915612	G	A	3.705e-08	-0.0108	0.002	0.4959	YES	8_76915612_A_G	0	3.705e-08	-0.0108	6.22e-08	-0.0107	--	193933
T2D medications: total purchases	SLC30A8	rs11558471	8	117173494	A	G	7.906e-19	-0.0179	0.002	0.3787	YES	8_117173494_A_G	0	7.906e-19	-0.0179	3.63e-18	-0.01764	--	193933
T2D medications: total purchases	GLIS3	rs34105898	9	4211977	T	A	4.047e-09	0.0174	0.003	0.1263	YES	9_4211977_A_T	0	4.047e-09	0.0174	7.2e-09	0.01719	++	193933
T2D medications: total purchases	RP11-145E5.5	rs10811661	9	22134095	T	C	1.766e-25	-0.0291	0.0028	0.144	NO	9_22134254_A_G	159	1.783e-25	-0.0291	9.5e-24	-0.0282	--	193933
T2D medications: total purchases	GPSM1	rs28624681	9	136343450	C	T	2.132e-17	-0.0184	0.0022	0.2925	NO	9_136353630_A_G	10180	2.205e-17	0.0181	1.24e-15	0.01714	++	193933

## Sheet: S.Table6
Supplementary Table 6. Sensitiviity analysis - medication users only. Independent associated locii for the total number of medication purchases and their associations for sensitivity analyses in participants with at least one purchase of the each analyzed medication groups. Two-sided GWAS p-values are presented (p<5e-8 considered significant).
Analysis with the strongest association	Nearest gene	Rsid	Chr	Pos	Ref	Alt	P	Beta	SE (Beta)	AF (Alt)	Shared lead signal	Top SNP (sensitivity)	Distance (Original-Sensitivity lead variants)	P (Sensitivity lead SNP in original)	Original Beta	P (Sensitivity)	Beta (Sensitivity)	Orig vs Sensitivity beta signs	N (samples)
Hyperlipidemia medications: total purchases	SKI	rs12047069	1	2274109	A	C	3.465e-11	-0.0179	0.0027	0.5906	NO	1_3718901_C_G	1444792	0.1037	0.0044	0.000118	0.0193	++	77439
Hyperlipidemia medications: total purchases	PLEKHG5	rs4908553	1	6507189	G	A	6.213e-09	-0.0156	0.0027	0.5802	NO	1_6562115_A_G	54926	3.042e-06	-0.0124	9.263e-05	-0.0194	--	77439
Hyperlipidemia medications: total purchases	ARID1A	rs114165349	1	26695422	G	C	1.285e-31	0.0818	0.007	0.03725	NO	1_26958422_C_T	263000	1.671e-31	0.0846	8.027e-10	0.08	++	77439
Hyperlipidemia medications: total purchases	DMRTA2	rs61780655	1	50354137	C	T	1.757e-08	0.0264	0.0047	0.08904	NO	1_51800303_C_T	1446166	4.071e-05	-0.0302	8.97e-05	-0.0543	--	77439
Hyperlipidemia medications: total purchases	MAGOH	rs183742558	1	53239252	G	A	7.257e-10	-0.0487	0.0079	0.02984	NO	1_54562566_C_T	1323314	6.322e-69	-0.136	2.729e-17	-0.1341	--	77439
Hyperlipidemia medications: total purchases	PCSK9	rs11591147	1	55039974	G	T	1.624e-193	-0.2107	0.0071	0.03599	YES	1_55039974_G_T	0	1.624e-193	-0.2107	1.377e-45	-0.2153	--	77439
Hyperlipidemia medications: total purchases	PRKAA2	rs184826255	1	56690500	T	C	1.129e-36	-0.1186	0.0094	0.02087	NO	1_55293465_A_G	1397035	2.079e-152	-0.2014	4.811e-36	-0.2047	--	77439
Hyperlipidemia medications: total purchases	DOCK7	rs68148663,rs745477428,rs56280080	1	62687528	TCAGAA	T	5.142e-25	-0.031	0.003	0.2633	NO	1_62517220_C_T	170308	2.647e-24	0.0303	1.728e-09	0.0338	++	77439
Hyperlipidemia medications: total purchases	CELSR2	rs646776	1	109275908	C	T	9.836e-125	0.0765	0.0032	0.7854	NO	1_109275216_C_T	692	5.279e-124	0.0764	4.128e-27	0.0667	++	77439
Hyperlipidemia medications: total purchases	TNN	rs34252649,rs55999023	1	175143931	GTA	G	2.915e-08	0.0152	0.0027	0.3734	NO	1_174464440_C_G	679491	0.06934	0.0124	8.028e-05	0.0502	++	77439
Hyperlipidemia medications: total purchases	MARC1	rs867772	1	220799001	A	G	1.091e-11	0.0198	0.0029	0.7088	NO	1_219473465_C_G	1325536	2.216e-05	0.0112	2.2e-06	0.0234	++	77439
Hyperlipidemia medications: total purchases	AL360294.1	rs496800	1	234715469	A	C	3.15e-10	0.0167	0.0027	0.5592	NO	1_234713592_A_G	1877	3.445e-10	0.0167	2.282e-08	0.0279	++	77439
Hyperlipidemia medications: total purchases	TRIM5	rs11601507	11	5679844	C	A	1.28e-08	0.0281	0.0049	0.07925	NO	11_5932857_A_G	253013	0.01485	0.0126	0.000202	0.0358	++	77439
Hyperlipidemia medications: total purchases	MYRF,TMEM258	rs174537	11	61785208	G	T	9.214e-27	-0.0287	0.0027	0.4137	NO	11_61796827_G_T	11619	2.414e-23	-0.0265	1.33e-07	-0.0262	--	77439
Hyperlipidemia medications: total purchases	ZPR1	rs964184	11	116778201	G	C	8.393e-141	-0.0945	0.0037	0.8539	YES	11_116778201_C_G	0	8.393e-141	-0.0945	1.738e-36	-0.0853	--	77439
Hyperlipidemia medications: total purchases	TREH	rs4639966	11	118702810	T	C	5.871e-11	0.0199	0.003	0.2545	NO	11_117250198_A_G	1452612	7.832e-15	0.0839	3.694e-06	0.0892	++	77439
Hyperlipidemia medications: total purchases	DCPS	rs73632723	11	126348258	G	A	8.037e-10	0.0313	0.0051	0.07384	NO	11_126340967_A_G	7291	4.306e-09	0.0339	5.777e-06	0.0482	++	77439
Hyperlipidemia medications: total purchases	KLRG1	rs80017394	12	8980660	A	G	2.43e-08	0.0164	0.0029	0.285	NO	12_9235552_C_T	254892	0.01976	-0.0355	6.518e-06	-0.1273	--	77439
Hyperlipidemia medications: total purchases	LHX5	rs149123158	12	113513355	A	T	1.503e-09	0.0891	0.0147	0.008567	NO	12_113837331_C_T	323976	0.0002204	0.0646	2.513e-05	0.1371	++	77439
Hyperlipidemia medications: total purchases	HNF1A	rs1169288	12	120978847	A	C	1.414e-16	0.0227	0.0027	0.3744	NO	12_119664448_C_T	1314399	0.0003784	0.011	1.181e-05	0.0254	++	77439
Hyperlipidemia medications: total purchases	FBRSL1	rs11610825	12	132469023	G	A	6.861e-09	0.0171	0.003	0.2899	NO	12_132516933_G_T	47910	0.0005298	0.0294	1.301e-07	0.0835	++	77439
Hyperlipidemia medications: total purchases	GAS6	rs7337498	13	113841146	G	A	6.57e-14	0.0231	0.0031	0.2468	NO	13_113442527_C_T	398619	0.0001852	-0.0102	2.904e-05	-0.0213	--	77439
Hyperlipidemia medications: total purchases	EML1	rs139924368	14	99743911	T	TA	2.954e-08	0.0579	0.0104	0.01665	NO	14_101077219_A_G	1333308	0.02508	0.0199	0.0001006	0.0649	++	77439
Hyperlipidemia medications: total purchases	INO80	rs9920619	15	41026647	A	G	2.236e-08	0.016	0.0029	0.3074	NO	15_39982297_A_C	1044350	0.518	-0.0083	0.0003896	-0.0838	--	77439
Hyperlipidemia medications: total purchases	WDR72	rs79391862	15	53447229	A	C	5.681e-14	-0.0575	0.0076	0.03151	YES	15_53447229_A_C	0	5.681e-14	-0.0575	4.741e-07	-0.0733	--	77439
Hyperlipidemia medications: total purchases	ALDH1A2,LIPC	rs35980001,rs397821255	15	58430391	G	GC	4.59e-08	0.0171	0.0031	0.2328	NO	15_57635636_A_G	794755	0.002854	0.0369	0.0001153	0.0882	++	77439
Hyperlipidemia medications: total purchases	FBXL19	rs13336347	16	30940245	C	G	3.736e-08	-0.0147	0.0027	0.438	NO	16_29823376_A_G	1116869	0.6713	0.0037	0.0007945	-0.0533	+-	77439
Hyperlipidemia medications: total purchases	TXNL4B	rs35283911	16	72045090	TG	T	1.642e-22	0.0338	0.0035	0.1785	YES	16_72045090_T_TG	0	1.642e-22	0.0338	2.147e-07	0.0331	++	77439
Hyperlipidemia medications: total purchases	GLTPD2	rs79202680	17	4789345	G	T	5.796e-19	-0.0662	0.0074	0.03284	YES	17_4789345_G_T	0	5.796e-19	-0.0662	1.614e-06	-0.0688	--	77439
Hyperlipidemia medications: total purchases	ASGR1	rs80324685	17	7181612	G	T	4.614e-13	0.0198	0.0027	0.3893	NO	17_7525575_A_G	343963	0.0001869	-0.0338	6.682e-06	-0.0777	--	77439
Hyperlipidemia medications: total purchases	ABCA5	rs573431210	17	69280242	T	G	9.601e-13	0.1168	0.0164	0.006763	NO	17_69678953_C_T	398711	0.01478	0.0319	4.596e-06	0.1115	++	77439
Hyperlipidemia medications: total purchases	H3F3B	rs7342	17	75776775	G	C	8.386e-12	-0.0263	0.0039	0.1366	NO	17_76716804_A_G	940029	0.0784	-0.0069	8.714e-06	-0.0326	--	77439
Hyperlipidemia medications: total purchases	GAREM1,MEP1B	rs144242131	18	32189947	G	A	2.859e-08	0.07	0.0126	0.0112	YES	18_32189947_A_G	0	2.859e-08	0.07	0.0002743	0.0816	++	77439
Hyperlipidemia medications: total purchases	MUC16	rs10402291	19	9013169	T	C	4.173e-08	0.0191	0.0035	0.1795	NO	19_10408316_C_T	1395147	7.335e-30	-0.0937	4.355e-10	-0.1009	--	77439
Hyperlipidemia medications: total purchases	LDLR	rs17248720	19	11087511	C	T	2.182e-239	-0.1443	0.0044	0.1018	YES	19_11087511_C_T	0	2.182e-239	-0.1443	1.781e-59	-0.1419	--	77439
Hyperlipidemia medications: total purchases	NFIX	rs576259924	19	13000326	C	A	1.12e-10	-0.0829	0.0128	0.01091	NO	19_11544195_A_T	1456131	2.432e-25	-0.0713	1.474e-07	-0.0696	--	77439
Hyperlipidemia medications: total purchases	SUGP1	rs188247550	19	19285807	C	T	4.14e-18	-0.0528	0.0061	0.05075	NO	19_19345455_C_T	59648	1.271e-05	0.0247	3.33e-05	0.0436	++	77439
Hyperlipidemia medications: total purchases	CD177	rs572546175	19	43325268	A	C	1.493e-19	-0.1028	0.0114	0.01433	NO	19_44816374_A_G	1491106	1.158e-146	-0.2059	2.327e-18	-0.1481	--	77439
Hyperlipidemia medications: total purchases	APOC1	rs190712692	19	44921921	G	A	2.948e-204	-0.2304	0.0076	0.032	NO	19_44908684_C_T	13237	6.421e-203	0.1048	2.984e-42	0.0858	++	77439
Hyperlipidemia medications: total purchases	PPP5D1	rs192062090	19	46482929	A	G	1.2e-10	0.0812	0.0126	0.0113	NO	19_45038524_A_G	1444405	4.227e-84	-0.1931	1.767e-15	-0.1656	--	77439
Hyperlipidemia medications: total purchases	FUT2	rs516316	19	48702888	G	C	4.461e-10	0.017	0.0027	0.3754	NO	19_48032984_C_T	669904	0.0001683	0.0106	0.0002802	0.0191	++	77439
Hyperlipidemia medications: total purchases	KIDINS220	rs11685635	2	8841258	C	T	4.936e-09	0.0343	0.0059	0.05494	NO	2_8661775_C_G	179483	0.007201	0.0209	0.0001457	0.0551	++	77439
Hyperlipidemia medications: total purchases	APOB	rs1367117	2	21041028	G	A	9.925e-96	0.0609	0.0029	0.2813	YES	2_21041028_A_G	0	9.925e-96	0.0609	4.809e-21	0.0507	++	77439
Hyperlipidemia medications: total purchases	KLHL29	rs116050476	2	22998039	G	A	6.029e-11	-0.0319	0.0049	0.0821	NO	2_21644724_A_T	1353315	1.275e-20	-0.0782	4.446e-08	-0.0882	--	77439
Hyperlipidemia medications: total purchases	BRE	rs7600234	2	28194931	C	T	7.343e-09	0.0248	0.0043	0.1063	NO	2_27508073_C_T	686858	8.556e-28	-0.0303	1.543e-05	-0.0223	--	77439
Hyperlipidemia medications: total purchases	ABCG8	rs75331444	2	43842633	G	A	1.902e-52	-0.0728	0.0048	0.08382	NO	2_43845437_G_T	2804	7.032e-48	-0.0468	1.167e-13	-0.0441	--	77439
Hyperlipidemia medications: total purchases	PRKCE	rs687914	2	45651621	G	T	3.465e-14	0.0271	0.0036	0.1657	NO	2_45983624_A_C	332003	0.004008	0.0081	3.761e-05	0.0216	++	77439
Hyperlipidemia medications: total purchases	INSIG2	rs150474434	2	118087545	G	A	6.85e-11	-0.0323	0.0049	0.07829	NO	2_119159342_C_G	1071797	0.836	-0.0027	0.0007051	-0.0815	--	77439
Hyperlipidemia medications: total purchases	CRYBA2	rs113414093	2	218994449	G	A	3.5e-14	0.0362	0.0048	0.08571	NO	2_218856229_T_TAGG	138220	2.25e-13	0.0355	1.612e-06	0.0428	++	77439
Hyperlipidemia medications: total purchases	SNX5	rs2618566	20	17864040	G	T	9.929e-09	-0.0163	0.0029	0.6775	NO	20_19231156_C_T	1367116	0.09082	-0.0066	0.0001583	-0.0274	--	77439
Hyperlipidemia medications: total purchases	CEP250	rs4911507	20	35488172	T	C	4.529e-09	-0.0228	0.0039	0.1337	NO	20_36812460_A_T	1324288	0.6871	0.0067	7.455e-05	0.123	++	77439
Hyperlipidemia medications: total purchases	MAFB	rs1883711	20	40551182	G	C	4.142e-41	0.0738	0.0055	0.06314	NO	20_40513876_A_G	37306	1.221e-39	0.0711	6.993e-16	0.0783	++	77439
Hyperlipidemia medications: total purchases	NPBWR2	rs13036542	20	64105965	G	A	3.743e-09	-0.0157	0.0027	0.53	NO	20_63261160_A_C	844805	5.975e-05	-0.0118	8.197e-05	-0.0215	--	77439
Hyperlipidemia medications: total purchases	PNPLA3	rs738408	22	43928850	C	T	2.25e-13	-0.0231	0.0032	0.2267	NO	22_44459380_A_T	530530	0.2047	0.0077	5.891e-05	0.0459	++	77439
Hyperlipidemia medications: total purchases	CDPF1	rs536212893	22	46250334	AG	A	1.902e-09	0.0996	0.0166	0.006491	NO	22_47739464_C_T	1489130	0.1439	-0.0203	1.619e-05	-0.1121	--	77439
Hyperlipidemia medications: total purchases	DIAPH2	rs190306706	23	97002079	A	T	3.736e-08	-0.0681	0.0124	0.008174	NO	23_96888178_A_C	113901	0.001285	-0.0187	0.0003287	-0.0381	--	77439
Hyperlipidemia medications: total purchases	RGAG1	rs67648651	23	110450046	T	C	9.847e-28	-0.0248	0.0023	0.3783	NO	23_110455531_G_T	5485	9.688e-27	-0.0244	5.815e-07	-0.021	--	77439
Hyperlipidemia medications: total purchases	PXK	rs9844128	3	58405400	C	T	4.067e-10	-0.0303	0.0048	0.08076	NO	3_59438675_C_T	1033275	0.0001195	-0.0483	1.409e-06	-0.114	--	77439
Hyperlipidemia medications: total purchases	ZBBX	rs143923816	3	166848309	G	A	2.961e-08	-0.1067	0.0192	0.005408	NO	3_167746009_A_G	897700	0.2029	0.0106	0.0002578	0.0562	++	77439
Hyperlipidemia medications: total purchases	HGFAC	rs59950280	4	3450618	G	A	7.089e-10	0.0191	0.0031	0.2448	NO	4_3469556_G_T	18938	2.946e-06	0.0189	1.656e-06	0.0359	++	77439
Hyperlipidemia medications: total purchases	SULT1E1	rs1875743	4	69799590	C	G	1.293e-13	0.0397	0.0054	0.06537	NO	4_70961964_C_T	1162374	7.195e-28	0.1292	1.273e-12	0.1467	++	77439
Hyperlipidemia medications: total purchases	SLC4A4	rs532976298	4	71437191	CTTGAGTCCCTATGCTGT	C	2.768e-37	0.1454	0.0114	0.01413	NO	4_72902905_G_T	1465714	1.336e-123	0.2342	2.391e-38	0.2147	++	77439
Hyperlipidemia medications: total purchases	ANKRD17	rs187918276	4	73167847	G	C	1.684e-132	0.2414	0.0099	0.01861	YES	4_73167847_C_G	0	1.684e-132	0.2414	2.061e-41	0.222	++	77439
Hyperlipidemia medications: total purchases	BTC	rs77021821	4	74759005	C	T	2.647e-35	0.1066	0.0086	0.02494	NO	4_73646563_A_G	1112442	8.956e-131	0.244	4.955e-40	0.2218	++	77439
Hyperlipidemia medications: total purchases	SHROOM3	rs953895070	4	76506038	G	A	4.13e-09	0.1019	0.0173	0.006498	NO	4_75328897_A_G	1177141	1.085e-12	0.0498	2.739e-05	0.0532	++	77439
Hyperlipidemia medications: total purchases	SLC12A7	rs4975639	5	1108135	A	G	3.966e-08	0.0147	0.0027	0.478	NO	5_798375_A_C	309760	1.608e-06	-0.0485	1.563e-07	-0.101	--	77439
Hyperlipidemia medications: total purchases	HMGCR	rs12916	5	75360714	T	C	2.882e-43	0.0366	0.0027	0.4536	NO	5_75269328_C_T	91386	1.84e-38	0.0379	1.266e-11	0.0367	++	77439
Hyperlipidemia medications: total purchases	TIMD4	rs55776147	5	156973797	A	G	9.091e-23	0.0277	0.0028	0.6679	NO	5_156953056_G_T	20741	2.967e-21	0.027	4.538e-08	0.0293	++	77439
Hyperlipidemia medications: total purchases	MYLIP	rs6459450	6	16124329	T	C	1.844e-12	-0.0192	0.0027	0.3784	NO	6_15134592_A_G	989737	0.006433	0.0362	6.425e-05	0.0978	++	77439
Hyperlipidemia medications: total purchases	HLA-DQA1	rs1391373	6	32635883	T	C	1.081e-12	0.0228	0.0032	0.4261	NO	6_32635891_A_C	8	9.745e-10	0.0195	1.502e-06	0.0286	++	77439
Hyperlipidemia medications: total purchases	VEGFA	rs998584	6	43790159	C	A	3.369e-17	0.0224	0.0027	0.4829	NO	6_43792590_C_G	2431	7.286e-17	0.0222	1.62e-08	0.0281	++	77439
Hyperlipidemia medications: total purchases	L3MBTL3	rs6926186	6	130029149	G	A	1.073e-08	0.0174	0.003	0.7508	NO	6_129622603_C_T	406546	0.6311	-0.0073	1.5e-05	-0.1229	--	77439
Hyperlipidemia medications: total purchases	HBS1L	rs6920211	6	135110180	T	C	3.766e-10	-0.0179	0.0029	0.315	NO	6_135115968_G_T	5788	5.734e-06	0.021	3.376e-05	0.0357	++	77439
Hyperlipidemia medications: total purchases	CITED2	rs632057	6	139512875	T	G	2.199e-09	-0.016	0.0027	0.5714	NO	6_139896598_C_T	383723	0.08636	-0.0197	0.0001045	-0.0842	--	77439
Hyperlipidemia medications: total purchases	LPA	rs140570886	6	160591981	T	C	2.707e-51	0.2093	0.0139	0.009233	NO	6_160576086_A_T	15895	1.022e-50	0.0951	2.69e-15	0.0899	++	77439
Hyperlipidemia medications: total purchases	CYP2W1	rs3808348	7	988812	C	T	1.557e-09	-0.0178	0.003	0.2787	NO	7_1148048_A_G	159236	0.0001392	0.0254	0.0001033	0.0476	++	77439
Hyperlipidemia medications: total purchases	NPC1L1	rs41279633	7	44541277	G	T	1.044e-29	0.0368	0.0032	0.2101	YES	7_44541277_G_T	0	1.044e-29	0.0368	1.528e-08	0.0339	++	77439
Hyperlipidemia medications: total purchases	INSIG1	rs76344710	7	155246062	A	C	3.887e-09	0.0797	0.0135	0.0102	NO	7_156026380_C_G	780318	0.0219	0.0202	0.0001499	0.0623	++	77439
Hyperlipidemia medications: total purchases	PPP1R3B	rs4240624	8	9326721	G	A	1.256e-29	0.0451	0.004	0.8575	NO	8_9320758_A_T	5963	6.598e-28	0.0421	1.21e-11	0.049	++	77439
Hyperlipidemia medications: total purchases	NAT2	rs35570672	8	18415125	T	C	8.542e-18	-0.0262	0.003	0.7496	NO	8_18425370_C_T	10245	2.604e-16	-0.0284	1.894e-05	-0.0274	--	77439
Hyperlipidemia medications: total purchases	LPL	rs147729680,rs374229201	8	19994665	TTC	T	2.411e-15	-0.0244	0.0031	0.2443	NO	8_19995428_A_T	763	8.706e-15	-0.0238	1.207e-06	-0.028	--	77439
Hyperlipidemia medications: total purchases	SOX17	rs10283206	8	54497832	C	T	1.754e-09	0.0188	0.0031	0.2349	NO	8_55147647_A_G	649815	0.0001813	-0.0255	1.755e-05	-0.0548	--	77439
Hyperlipidemia medications: total purchases	UBXN2B	rs7826120	8	58459166	T	C	5.952e-12	-0.0187	0.0027	0.6147	NO	8_58401338_C_G	57828	2.878e-07	-0.0136	2.873e-06	-0.0232	--	77439
Hyperlipidemia medications: total purchases	TRPS1	rs2737245	8	115646356	G	T	2.057e-08	-0.0161	0.0029	0.309	NO	8_115670300_A_T	23944	0.0002236	0.0106	2.722e-05	0.0225	++	77439
Hyperlipidemia medications: total purchases	TRIB1	rs28601761	8	125487789	C	G	4.18e-55	-0.042	0.0027	0.4122	NO	8_125494452_A_G	6663	3.727e-54	-0.0421	1.152e-16	-0.0424	--	77439
Hyperlipidemia medications: total purchases	MROH1	rs943452749	8	144249133	C	T	1.022e-08	0.0194	0.0034	0.2036	NO	8_144273392_C_T	24259	0.002987	-0.0159	0.0001624	-0.0374	--	77439
Hyperlipidemia medications: total purchases	NFIL3	rs138111502	9	91401233	C	G	9.973e-09	-0.0302	0.0053	0.06851	NO	9_91305759_C_T	95474	0.001058	0.0244	0.0005627	0.0476	++	77439
Hyperlipidemia medications: total purchases	ABCA1	rs2740488	9	104899461	A	C	2.492e-12	-0.0233	0.0033	0.1972	YES	9_104899461_A_C	0	2.492e-12	-0.0233	9.483e-06	-0.0278	--	77439
Hyperlipidemia medications: total purchases	ABO	rs992108547	9	133273983	A	G	1.986e-46	-0.0472	0.0033	0.7989	NO	9_133266456_C_T	7527	3.121e-46	-0.047	1.255e-11	-0.0411	--	77439
Hypertension medications: total purchases	CASZ1	rs880315	1	10736809	T	C	6.155e-43	0.0405	0.003	0.4132	YES	1_10736809_C_T	0	6.155e-43	0.0405	2.66e-31	0.0461	++	121491
Hypertension medications: total purchases	LACTBL1	rs4655138	1	22965089	G	A	4.029e-08	-0.0182	0.0033	0.7371	NO	1_24174726_C_T	1209637	0.01925	-0.0207	4.44e-06	-0.0544	--	121491
Hypertension medications: total purchases	RUNX3	rs11249244	1	25021220	G	A	9.164e-17	0.0247	0.003	0.602	NO	1_24809712_C_T	211508	1.07e-12	0.0252	4.291e-10	0.0296	++	121491
Hypertension medications: total purchases	PTP4A2	rs34013108	1	31862084	G	A	6.429e-10	-0.0471	0.0076	0.03786	NO	1_31949166_A_G	87082	2.086e-09	-0.0458	4.964e-08	-0.0567	--	121491
Hypertension medications: total purchases	FOXD2	rs34762764	1	47531210	C	T	3.877e-08	0.0175	0.0032	0.3035	NO	1_47598380_A_C	67170	1.756e-07	0.0237	3.851e-06	0.0281	++	121491
Hypertension medications: total purchases	WNT2B	rs10776752	1	112501706	G	T	5.769e-36	0.0486	0.0039	0.1699	YES	1_112501706_G_T	0	5.769e-36	0.0486	8.988e-33	0.0617	++	121491
Hypertension medications: total purchases	NGF	rs113806982	1	115273344	G	T	3.583e-10	0.0752	0.012	0.0149	NO	1_113896671_A_G	1376673	1.168e-08	0.0377	8.902e-07	0.0431	++	121491
Hypertension medications: total purchases	GOLPH3L	rs149026128	1	150651428	T	A	1.425e-08	0.0247	0.0044	0.1275	NO	1_150860968_A_AAAG	209540	5.05e-05	-0.0501	3.728e-05	-0.0692	--	121491
Hypertension medications: total purchases	UBQLN4	rs74593044	1	156047077	C	G	1.296e-11	0.0368	0.0054	0.07871	NO	1_156080086_C_T	33009	2.164e-10	0.0255	9.1e-06	0.0238	++	121491
Hypertension medications: total purchases	TGFB2	rs1417488	1	218350388	C	T	1.382e-08	0.0186	0.0033	0.2707	NO	1_218342935_A_G	7453	0.0001628	0.033	1.127e-05	0.0513	++	121491
Hypertension medications: total purchases	WNT3A	rs137928867,rs375866271	1	228006452	CGGCCGCAGGCAGACGG	C	1.848e-09	0.0207	0.0034	0.2331	NO	1_228032181_A_C	25729	9.344e-09	0.0191	1.801e-07	0.0232	++	121491
Hypertension medications: total purchases	CAPN9	rs2478516	1	230732906	T	C	7.352e-14	0.0321	0.0043	0.1326	NO	1_230705763_A_G	27143	6.44e-12	0.0206	4.455e-09	0.0236	++	121491
Hypertension medications: total purchases	CACNB2	rs1888693	10	18151515	G	A	8.386e-18	0.0256	0.003	0.3867	YES	10_18151515_A_G	0	8.386e-18	0.0256	1.148e-11	0.0271	++	121491
Hypertension medications: total purchases	CASC10	rs7100317	10	21475540	C	A	1.412e-10	0.0188	0.0029	0.5493	NO	10_21313994_A_G	161546	1.987e-08	0.0189	8.231e-06	0.0202	++	121491
Hypertension medications: total purchases	C10orf107	rs72831344	10	61758620	C	T	1.062e-12	-0.0341	0.0048	0.1022	YES	10_61758620_C_T	0	1.062e-12	-0.0341	1.1e-06	-0.0316	--	121491
Hypertension medications: total purchases	PLCE1	rs2274224	10	94279840	G	C	1.742e-12	-0.0215	0.0031	0.3456	NO	10_94143431_C_T	136409	2.277e-11	0.0195	7.512e-07	0.0194	++	121491
Hypertension medications: total purchases	CRTAC1	rs77491962	10	98073475	G	A	7.988e-09	-0.0584	0.0101	0.02116	NO	10_98840957_C_T	767482	6.084e-06	-0.033	1.036e-05	-0.0434	--	121491
Hypertension medications: total purchases	CYP17A1	rs11191416	10	102845159	T	G	6.943e-21	-0.0463	0.0049	0.09491	NO	10_102878723_C_T	33564	1.439e-20	-0.0483	3.894e-09	-0.0416	--	121491
Hypertension medications: total purchases	SORCS3	rs181012148	10	105099626	A	G	3.404e-11	0.1023	0.0154	0.00893	NO	10_105143590_C_G	43964	3.423e-11	0.1023	3.709e-09	0.1202	++	121491
Hypertension medications: total purchases	BAG3	rs55942226	10	119681182	G	C	2.491e-08	-0.0234	0.0042	0.1404	NO	10_119953155_A_G	271973	2.758e-07	0.0161	2.352e-05	0.0177	++	121491
Hypertension medications: total purchases	SBF2	rs7935252	11	10174327	G	T	2.886e-15	0.026	0.0033	0.2682	NO	11_9858291_C_T	316036	2.578e-08	0.0206	3.048e-06	0.0231	++	121491
Hypertension medications: total purchases	WT1	rs3809060	11	32437261	G	T	9.824e-10	0.0192	0.0031	0.3092	NO	11_32438681_C_T	1420	2.019e-09	0.0189	9.214e-06	0.0187	++	121491
Hypertension medications: total purchases	C11orf74	rs79978827	11	37004605	C	T	4.643e-09	-0.098	0.0167	0.00793	NO	11_36744804_G_GT	259801	0.004166	0.0497	6.955e-05	0.0934	++	121491
Hypertension medications: total purchases	LRRC4C	rs918481422	11	38522833	T	C	3.161e-08	0.1069	0.0193	0.005943	NO	11_37243088_C_T	1279745	0.2226	-0.0228	0.0003149	-0.0889	--	121491
Hypertension medications: total purchases	CELF1	rs200537712,rs35644774	11	47528446	A	AT	2.107e-08	0.0493	0.0088	0.02852	NO	11_48081254_C_T	552808	4.322e-06	0.0166	1.441e-05	0.021	++	121491
Hypertension medications: total purchases	LRRC55	rs72915971	11	57158067	C	G	3.039e-08	0.0538	0.0097	0.02323	NO	11_56305505_A_G	852562	5.12e-06	0.0364	1.775e-06	0.0511	++	121491
Hypertension medications: total purchases	OVOL1	rs644740	11	65793997	C	T	3.581e-12	-0.0206	0.003	0.3957	NO	11_65741515_A_G	52482	2.395e-10	-0.0205	1.403e-08	-0.0247	--	121491
Hypertension medications: total purchases	KCTD21	rs187553151	11	78155780	G	A	6.545e-09	0.0398	0.0069	0.04749	NO	11_78843323_A_C	687543	8.814e-06	0.0868	1.723e-07	0.1366	++	121491
Hypertension medications: total purchases	ARHGAP42	rs604723	11	100739815	T	C	1.818e-13	0.0244	0.0033	0.7412	NO	11_100639717_C_T	100098	7.568e-12	-0.0205	3.614e-08	-0.0222	--	121491
Hypertension medications: total purchases	NTM	rs7104720	11	131620287	C	G	1.331e-09	-0.0179	0.0029	0.4133	NO	11_131616440_C_T	3847	1.371e-07	0.0158	5.574e-05	0.0163	++	121491
Hypertension medications: total purchases	APOLD1	rs34322	12	12726636	T	C	8.611e-10	0.0182	0.003	0.602	NO	12_12642967_G_T	83669	1.418e-05	-0.0216	2.981e-07	-0.0343	--	121491
Hypertension medications: total purchases	RERGL	rs560097253	12	17747052	C	T	1.227e-11	-0.0613	0.009	0.0268	YES	12_17747052_C_T	0	1.227e-11	-0.0613	6.728e-07	-0.0614	--	121491
Hypertension medications: total purchases	PDE3A	rs11045236	12	20426005	C	T	3.239e-08	-0.0184	0.0033	0.2556	NO	12_20003937_A_G	422068	5.672e-05	0.0157	1.795e-07	0.0273	++	121491
Hypertension medications: total purchases	VDR	rs117913411	12	47860570	T	A	5.086e-10	0.0353	0.0057	0.07172	YES	12_47860570_A_T	0	5.086e-10	0.0353	3.025e-11	0.0506	++	121491
Hypertension medications: total purchases	TFCP2	rs189674641	12	51118900	A	T	3.274e-08	-0.0712	0.0129	0.01344	NO	12_51108373_G_T	10527	1.831e-07	-0.0357	9.07e-08	-0.0494	--	121491
Hypertension medications: total purchases	HOXC4	rs147271033,rs147032598,rs79010335	12	54049957	AAAC	A	1.753e-18	-0.0266	0.003	0.3667	NO	12_53997077_A_AGTGGGCAGGCAGG	52880	1.23e-14	-0.0225	6.888e-16	-0.0317	--	121491
Hypertension medications: total purchases	CNOT2	rs117703053	12	70158859	G	A	1.568e-11	0.0339	0.005	0.09226	NO	12_70015514_G_T	143345	1.32e-09	0.0291	7.325e-07	0.0318	++	121491
Hypertension medications: total purchases	ATP2B1	rs2681485	12	89631845	G	A	1.104e-11	0.0217	0.0032	0.7103	NO	12_89677042_C_CAAAG	45197	1.636e-11	0.0215	7.35e-09	0.0249	++	121491
Hypertension medications: total purchases	SH2B3	rs7310615	12	111427245	C	G	1.703e-33	-0.0355	0.0029	0.5866	YES	12_111427245_C_G	0	1.703e-33	-0.0355	2.359e-17	-0.0335	--	121491
Hypertension medications: total purchases	TBX3	rs35427	12	115118502	T	G	3.501e-10	-0.0191	0.003	0.3645	YES	12_115118502_G_T	0	3.501e-10	-0.0191	2.335e-09	-0.0244	--	121491
Hypertension medications: total purchases	FGF9	rs638310	13	21738514	G	A	1.744e-14	0.0228	0.003	0.6102	NO	13_21744367_C_G	5853	2.262e-13	0.0216	6.966e-11	0.0258	++	121491
Hypertension medications: total purchases	SLC7A1	rs7338758	13	29563691	T	C	3.227e-15	-0.0238	0.003	0.6392	YES	13_29563691_C_T	0	3.227e-15	-0.0238	5.509e-10	-0.0251	--	121491
Hypertension medications: total purchases	DACH1	rs9318030	13	71794332	C	G	1.262e-09	0.0296	0.0049	0.09794	NO	13_72614475_C_T	820143	0.0174	0.008	5.714e-06	0.0205	++	121491
Hypertension medications: total purchases	FARP1	rs150184612	13	98427341	C	T	2.007e-08	-0.0686	0.0122	0.01468	NO	13_97304585_A_G	1122756	4.267e-05	0.0138	4.708e-06	0.0208	++	121491
Hypertension medications: total purchases	ACTN1	rs1007407	14	68980243	T	C	5.745e-09	0.0169	0.0029	0.5113	NO	14_68609138_G_T	371105	0.001781	0.056	3.838e-05	0.0986	++	121491
Hypertension medications: total purchases	RIN3	rs151250626	14	92646931	G	A	9.613e-09	-0.0594	0.0103	0.02055	YES	14_92646931_A_G	0	9.613e-09	-0.0594	1.301e-06	-0.0679	--	121491
Hypertension medications: total purchases	EIF5	rs57746378	14	103257419	T	C	3.924e-08	-0.0171	0.0031	0.3219	NO	14_104658332_G_T	1400913	0.0002144	-0.066	1.46e-05	-0.1048	--	121491
Hypertension medications: total purchases	KLF13	rs79622589	15	31383649	C	T	9.127e-11	-0.0228	0.0035	0.2209	NO	15_30739864_A_G	643785	0.001699	0.0409	1.784e-06	0.0836	++	121491
Hypertension medications: total purchases	GLCE	rs199641012	15	69180001	TA	T	6.602e-09	-0.0592	0.0102	0.02158	NO	15_69430015_AAAC_AAACAAC	250014	7.815e-07	-0.0161	3.877e-06	-0.0201	--	121491
Hypertension medications: total purchases	CSK	rs34933034	15	74787133	G	A	5.469e-15	0.034	0.0044	0.1279	YES	15_74787133_A_G	0	5.469e-15	0.034	9.175e-10	0.0357	++	121491
Hypertension medications: total purchases	ABHD17C	rs11634851	15	80736624	C	G	2.046e-09	0.0178	0.003	0.405	NO	15_80725489_C_CATT	11135	3.814e-07	0.0148	1.159e-08	0.0223	++	121491
Hypertension medications: total purchases	FES	rs12906125	15	90884382	G	A	1.515e-20	0.0304	0.0033	0.271	NO	15_90877743_C_T	6639	1.547e-20	0.0302	2.304e-18	0.0381	++	121491
Hypertension medications: total purchases	CACNA1H	rs35198836	16	1194631	C	T	3.601e-10	0.0195	0.0031	0.3212	NO	16_283017_G_T	911614	4.194e-09	0.0175	7.262e-07	0.0198	++	121491
Hypertension medications: total purchases	CTD-3088G3.8	rs138591873	16	11453048	C	T	6.776e-09	0.0785	0.0135	0.01231	YES	16_11453048_C_T	0	6.776e-09	0.0785	3.901e-06	0.0828	++	121491
Hypertension medications: total purchases	PDILT	rs77924615	16	20381010	G	A	1.389e-10	-0.0225	0.0035	0.2219	NO	16_19140266_C_T	1240744	0.003997	0.0164	1.145e-05	0.0335	++	121491
Hypertension medications: total purchases	TNRC6A	rs561529716	16	24642764	G	A	1.158e-08	0.1206	0.0211	0.005042	NO	16_23998598_A_G	644166	4.031e-05	-0.0265	3.23e-06	-0.0405	--	121491
Hypertension medications: total purchases	PHKB	rs142046938	16	47552488	G	T	3.935e-08	-0.0704	0.0128	0.01292	NO	16_47175911_C_T	376577	5.835e-08	-0.0691	4.504e-06	-0.0796	--	121491
Hypertension medications: total purchases	SALL1	rs1015474871	16	51625035	A	C	1.128e-08	-0.0665	0.0116	0.01623	NO	16_50679551_G_T	945484	2.113e-05	-0.0783	1.419e-06	-0.1197	--	121491
Hypertension medications: total purchases	SLC12A3	rs11076171	16	56878605	G	T	1.903e-08	-0.0254	0.0045	0.1175	NO	16_56892916_A_T	14311	2.873e-06	-0.0355	7.712e-07	-0.0506	--	121491
Hypertension medications: total purchases	CES3	rs72796179	16	66968635	C	T	9.805e-11	0.0366	0.0057	0.07069	NO	16_66872041_C_T	96594	6.615e-10	0.0372	1.204e-06	0.0388	++	121491
Hypertension medications: total purchases	DYNLRB2	rs146770988	16	80548629	G	T	1.483e-10	-0.0964	0.015	0.009818	NO	16_81488309_G_T	939680	1.142e-09	-0.0189	7.863e-08	-0.0224	--	121491
Hypertension medications: total purchases	GSE1	rs67958318	16	85415104	T	C	4.516e-08	0.0218	0.004	0.1631	NO	16_86442524_A_AC	1027420	7.938e-05	0.0403	3.153e-07	0.07	++	121491
Hypertension medications: total purchases	ZNF469	rs763490064	16	88333706	T	TCCA	8.691e-11	0.0384	0.0059	0.06511	NO	16_89790600_A_G	1456894	4.036e-07	0.0163	2.111e-08	0.0243	++	121491
Hypertension medications: total purchases	SPIRE2	rs78838464	16	89859765	C	T	4.618e-08	0.0543	0.0099	0.02433	NO	16_89790600_A_G	69165	4.036e-07	0.0163	2.111e-08	0.0243	++	121491
Hypertension medications: total purchases	SMG6	rs10852923	17	2183061	T	G	1.183e-09	-0.0176	0.0029	0.5071	NO	17_2185741_A_G	2680	4.207e-08	0.0168	6.764e-08	0.0222	++	121491
Hypertension medications: total purchases	RP11-156P1.2	rs145153053	17	47060667	A	G	5.241e-14	0.0275	0.0037	0.1963	NO	17_47745535_C_T	684868	5.824e-07	0.0167	4.011e-07	0.0227	++	121491
Hypertension medications: total purchases	PHOSPHO1	rs28397663	17	49250821	C	T	4.732e-15	0.023	0.0029	0.4246	NO	17_49566388_C_T	315567	1.08e-08	-0.027	3.445e-07	-0.0325	--	121491
Hypertension medications: total purchases	ANKFN1	rs11650408	17	56380739	G	A	6.792e-11	0.1306	0.02	0.005757	NO	17_56161709_C_G	219030	1.886e-06	0.0909	9.242e-05	0.0992	++	121491
Hypertension medications: total purchases	RNF43	rs199598395	17	58358769	C	T	4.113e-13	0.0914	0.0126	0.01364	NO	17_58060059_C_T	298710	0.0002649	-0.0319	1.388e-06	-0.057	--	121491
Hypertension medications: total purchases	USP32	rs186197094	17	60262583	C	G	8.765e-13	0.0874	0.0122	0.01502	NO	17_61232393_A_G	969810	0.001309	0.0142	8.632e-06	0.0264	++	121491
Hypertension medications: total purchases	ACE	rs9899012	17	63468125	G	A	6.157e-12	-0.0363	0.0053	0.08385	YES	17_63468125_A_G	0	6.157e-12	-0.0363	3.124e-07	-0.0366	--	121491
Hypertension medications: total purchases	SEPT9	rs1436138	17	77320798	A	G	9.672e-09	-0.0174	0.003	0.3575	NO	17_76194803_C_G	1125995	0.002776	-0.0612	7.897e-06	-0.1226	--	121491
Hypertension medications: total purchases	SLC38A10	rs8064597	17	81294762	A	G	7.389e-09	-0.0171	0.003	0.5869	NO	17_79918356_A_G	1376406	3.499e-07	0.024	2.183e-06	0.0298	++	121491
Hypertension medications: total purchases	MAPK4	rs57091267	18	50644401	G	A	4.856e-13	-0.0246	0.0034	0.2416	NO	18_50613868_C_T	30533	8.554e-13	-0.023	2.77e-09	-0.0257	--	121491
Hypertension medications: total purchases	NEDD4L	rs1008899	18	58195615	G	A	2.616e-08	0.0193	0.0035	0.2263	NO	18_59535981_C_T	1340366	6.397e-05	-0.0509	0.0001505	-0.0652	--	121491
Hypertension medications: total purchases	NFATC1	rs117011420	18	79399609	G	A	2.18e-08	0.0209	0.0037	0.1904	NO	18_79421200_C_T	21591	6.167e-07	0.0397	3.859e-05	0.0438	++	121491
Hypertension medications: total purchases	GNG7	rs11672460	19	2588425	A	C	7.894e-14	-0.0579	0.0078	0.0373	NO	19_2932053_C_T	343628	4.739e-05	-0.0504	2.554e-07	-0.0862	--	121491
Hypertension medications: total purchases	INSR	rs879197352	19	7315629	T	C	9.157e-13	0.0218	0.0031	0.6137	NO	19_7315367_A_G	262	1.077e-08	0.0178	1.374e-06	0.0202	++	121491
Hypertension medications: total purchases	MYO9B	rs7246865	19	17108295	G	A	9.719e-10	0.0219	0.0036	0.2088	NO	19_16678943_A_G	429352	0.001047	-0.0519	2.195e-05	-0.0908	--	121491
Hypertension medications: total purchases	EMC10	rs200206091	19	50481874	T	TG	3.069e-08	-0.0538	0.0097	0.02287	NO	19_49704933_C_G	776941	2.196e-06	0.0966	5.973e-06	0.1227	++	121491
Hypertension medications: total purchases	KCNK3	rs1275984	2	26688641	A	C	3.364e-42	-0.0398	0.0029	0.5494	YES	2_26688641_A_C	0	3.364e-42	-0.0398	5.69e-26	-0.0413	--	121491
Hypertension medications: total purchases	GALNT13	rs145170128	2	153696114	C	T	3.155e-09	0.0424	0.0072	0.04436	NO	2_153890042_C_T	193928	4.644e-07	0.0275	2.83e-06	0.0343	++	121491
Hypertension medications: total purchases	PKP4	rs2356506	2	158678362	C	T	1.54e-10	-0.028	0.0044	0.8733	NO	2_157658457_C_T	1019905	4.869e-05	0.0185	1.144e-05	0.0269	++	121491
Hypertension medications: total purchases	SLC4A10	rs57794862,rs796163099	2	161797636	AT	A	3.511e-09	-0.0264	0.0045	0.1206	NO	2_162199906_A_G	402270	9.697e-08	0.0507	2.76e-05	0.0529	++	121491
Hypertension medications: total purchases	SCN9A	rs4546021	2	166324241	C	T	8.274e-09	0.0212	0.0037	0.1934	NO	2_166378911_C_T	54670	8.021e-08	-0.0184	5.131e-09	-0.0269	--	121491
Hypertension medications: total purchases	FARP2	rs80142668	2	241375608	A	G	1.332e-13	-0.0649	0.0088	0.02891	YES	2_241375608_A_G	0	1.332e-13	-0.0649	0.0002103	-0.0444	--	121491
Hypertension medications: total purchases	FERMT1	rs1571217	20	6335879	G	T	1.379e-10	0.0193	0.003	0.628	NO	20_5318942_C_G	1016937	2.238e-05	-0.0129	1.037e-05	-0.018	--	121491
Hypertension medications: total purchases	JAG1	rs1887320	20	10985350	G	A	8.292e-09	0.0169	0.0029	0.4347	NO	20_10955381_G_T	29969	3.048e-08	0.0185	2.551e-07	0.023	++	121491
Hypertension medications: total purchases	MACROD2	rs149411927	20	15534348	CAT	C	1.534e-08	-0.0961	0.017	0.007593	NO	20_16950405_A_G	1416057	0.09967	-0.0113	5.383e-05	-0.0371	--	121491
Hypertension medications: total purchases	FOXA2	rs116969013	20	22540019	A	G	4.6e-08	-0.0652	0.0119	0.01542	NO	20_23212863_A_G	672844	0.0006822	0.07	0.0003435	0.0981	++	121491
Hypertension medications: total purchases	NOL4L	rs12624715	20	32637553	A	G	1.112e-08	0.0204	0.0036	0.2092	NO	20_31587996_A_G	1049557	1.801e-05	-0.0154	2.355e-06	-0.0229	--	121491
Hypertension medications: total purchases	PREX1	rs2093348	20	48800720	G	T	1.659e-08	-0.0284	0.005	0.09114	NO	20_47455854_A_C	1344866	0.0001109	-0.0346	5.563e-06	-0.0547	--	121491
Hypertension medications: total purchases	ZNF831	rs78302204	20	59160393	G	A	1.948e-46	0.0556	0.0039	0.1676	NO	20_59164754_C_T	4361	4.8e-46	0.0554	2.419e-16	0.0423	++	121491
Hypertension medications: total purchases	TMPRSS15	rs2825469	21	19272500	C	T	3.173e-08	0.0357	0.0065	0.05494	NO	21_18175183_C_G	1097317	0.1115	-0.0175	5.313e-05	-0.0593	--	121491
Hypertension medications: total purchases	SIK1	rs12627651	21	43340723	G	A	1.696e-13	0.023	0.0031	0.3205	NO	21_43595817_C_T	255094	4.818e-08	0.0171	2.907e-06	0.0197	++	121491
Hypertension medications: total purchases	SEPT5	rs62222348	22	19625862	G	A	9.445e-11	-0.1297	0.02	0.00566	NO	22_20936589_C_G	1310727	2.82e-05	0.0435	0.0001217	0.0536	++	121491
Hypertension medications: total purchases	XBP1	rs6005915	22	28837274	T	C	6.151e-12	0.0228	0.0033	0.259	YES	22_28837274_C_T	0	6.151e-12	0.0228	3.476e-08	0.0245	++	121491
Hypertension medications: total purchases	RPS6KA3	rs185519664	23	20148225	T	C	6.466e-10	0.0568	0.0092	0.01876	NO	23_18846633_A_G	1301592	0.0002493	-0.0454	3.724e-05	-0.0689	--	121491
Hypertension medications: total purchases	EDA2R	rs5919161	23	66601323	C	A	1.299e-10	0.0258	0.004	0.1005	NO	23_66611551_A_G	10228	1.307e-10	0.0258	2.999e-06	0.0249	++	121491
Hypertension medications: total purchases	SLC4A7	rs2643826	3	27521497	C	T	3.976e-13	0.0215	0.003	0.4046	YES	3_27521497_C_T	0	3.976e-13	0.0215	2.185e-14	0.0303	++	121491
Hypertension medications: total purchases	CDC25A	rs3731503	3	48184019	T	C	1.39e-10	0.0198	0.0031	0.3302	YES	3_48184019_C_T	0	1.39e-10	0.0198	3.247e-05	0.0172	++	121491
Hypertension medications: total purchases	RNF123	rs13061156	3	49710127	C	T	9.374e-09	-0.0294	0.0051	0.08824	NO	3_48271718_C_G	1438409	4.299e-10	0.0192	4.31e-05	0.0169	++	121491
Hypertension medications: total purchases	CHDH	rs9836592	3	53821056	C	T	3.831e-09	0.018	0.0031	0.6511	NO	3_53523985_A_G	297071	5.555e-09	0.0181	5.233e-10	0.0259	++	121491
Hypertension medications: total purchases	RYK	rs12488908	3	134270887	G	A	5.889e-11	0.0191	0.0029	0.5632	NO	3_134219436_G_T	51451	7.668e-10	0.0179	1.523e-06	0.0188	++	121491
Hypertension medications: total purchases	MECOM	rs16853076	3	169056966	T	C	1.343e-08	-0.0345	0.0061	0.06079	NO	3_169091846_A_ATAAT	34880	1.14e-05	-0.0133	4.077e-05	-0.0168	--	121491
Hypertension medications: total purchases	TBC1D19	rs73249866	4	26794784	A	G	6.342e-11	-0.0217	0.0033	0.2599	NO	4_26797768_A_G	2984	1.455e-10	0.0187	1.113e-05	0.0172	++	121491
Hypertension medications: total purchases	RBM47	rs11933597	4	40607331	C	T	1.678e-08	0.0231	0.0041	0.1482	NO	4_40571784_C_T	35547	0.003103	-0.0367	4.53e-05	-0.0679	--	121491
Hypertension medications: total purchases	FGF5	rs12509595	4	80261400	T	C	3.583e-43	0.0433	0.0031	0.3119	YES	4_80261400_C_T	0	3.583e-43	0.0433	7.261e-22	0.0405	++	121491
Hypertension medications: total purchases	ARHGAP24	rs72976751	4	85804806	A	T	5.408e-11	0.027	0.0041	0.1457	NO	4_86659659_T_TA	854853	6.49e-06	-0.0426	5.996e-08	-0.0689	--	121491
Hypertension medications: total purchases	NPNT	rs56388530	4	105989801	C	T	1.184e-09	0.0234	0.0038	0.8288	YES	4_105989801_C_T	0	1.184e-09	0.0234	5.181e-06	0.0237	++	121491
Hypertension medications: total purchases	ENPEP	rs13118687	4	110485340	G	A	2.549e-11	-0.0194	0.0029	0.4835	NO	4_110469983_A_G	15357	2.407e-08	-0.0205	6.963e-11	-0.0321	--	121491
Hypertension medications: total purchases	USP38	rs893929	4	143266227	G	A	4.5e-08	-0.0159	0.0029	0.4912	NO	4_143250595_G_T	15632	7.577e-07	-0.0159	8.665e-06	-0.0191	--	121491
Hypertension medications: total purchases	ARHGAP10	rs371544408	4	147911533	A	T	1.483e-08	-0.0555	0.0098	0.02325	NO	4_147440496_C_T	471037	5.826e-07	-0.0429	2.374e-07	-0.0598	--	121491
Hypertension medications: total purchases	GUCY1A3	rs12643599	4	155718694	A	G	2.704e-16	-0.0253	0.0031	0.3271	NO	4_155718022_A_G	672	5.831e-16	-0.0246	5.938e-11	-0.0268	--	121491
Hypertension medications: total purchases	IRX1	rs34681481	5	3704137	A	G	4.467e-09	0.0188	0.0032	0.286	NO	5_3699821_C_T	4316	1.888e-07	0.019	1.623e-05	0.021	++	121491
Hypertension medications: total purchases	NPR3	rs10059884	5	32832368	C	A	1.863e-19	0.0265	0.0029	0.5855	YES	5_32832368_A_C	0	1.863e-19	0.0265	3.151e-11	0.0262	++	121491
Hypertension medications: total purchases	ZSWIM6	rs186043316	5	61698068	T	G	2.029e-20	0.1054	0.0114	0.01713	YES	5_61698068_G_T	0	2.029e-20	0.1054	2.284e-08	0.083	++	121491
Hypertension medications: total purchases	IPO11	rs143433415	5	63239607	T	C	2.007e-13	0.0726	0.0099	0.02333	NO	5_61805464_A_G	1434143	6.163e-19	0.1002	9.461e-08	0.0786	++	121491
Hypertension medications: total purchases	CD180	rs2888227	5	67539133	T	C	3.611e-08	-0.0164	0.003	0.3831	NO	5_67524965_A_T	14168	1.512e-06	-0.0152	2.188e-06	-0.0201	--	121491
Hypertension medications: total purchases	TRIM36	rs2974503	5	115091247	G	T	4.217e-09	0.019	0.0032	0.7223	NO	5_115069948_C_CCA	21299	4.697e-08	-0.0188	3.812e-06	-0.0215	--	121491
Hypertension medications: total purchases	HTR4	rs13154725	5	148515142	G	A	7.155e-12	0.0203	0.003	0.388	NO	5_148504863_C_T	10279	1.019e-11	0.0202	2.854e-09	0.0237	++	121491
Hypertension medications: total purchases	EBF1	rs2963479	5	158563423	C	G	6.023e-13	0.0233	0.0032	0.2783	NO	5_158450445_C_G	112978	4.617e-14	-0.0225	2.297e-10	-0.0255	--	121491
Hypertension medications: total purchases	STK10	rs4283806	5	172088478	A	C	2.803e-08	-0.0228	0.0041	0.1477	NO	5_171890911_C_T	197567	0.0009157	-0.0162	0.0001849	-0.0245	--	121491
Hypertension medications: total purchases	GMDS	rs2569882	6	1619912	T	C	1.847e-10	-0.0193	0.003	0.3766	NO	6_1616538_G_GGAA	3374	3.354e-10	-0.019	6.127e-09	-0.0236	--	121491
Hypertension medications: total purchases	HIST1H4C	rs198855	6	26103170	A	T	1.065e-10	-0.0228	0.0035	0.7876	YES	6_26103170_A_T	0	1.065e-10	-0.0228	3.119e-06	-0.0221	--	121491
Hypertension medications: total purchases	OGFRL1	rs536014705	6	71420806	G	T	5.463e-10	0.0471	0.0076	0.03857	NO	6_71391227_G_T	29579	8.564e-10	0.0538	1.474e-05	0.0504	++	121491
Hypertension medications: total purchases	BACH2	rs117497793	6	90255526	C	T	4.062e-08	0.0746	0.0136	0.01176	NO	6_89578844_C_T	676682	0.006277	-0.0188	3.84e-05	-0.0379	--	121491
Hypertension medications: total purchases	RSPO3	rs13199674	6	126864344	G	A	4.169e-09	0.0171	0.0029	0.5014	NO	6_126846899_A_T	17445	5.013e-09	0.017	2.139e-06	0.0185	++	121491
Hypertension medications: total purchases	PLEKHG1	rs62434119	6	150663295	C	T	3.985e-23	-0.0542	0.0055	0.07599	NO	6_150682704_C_T	19409	2.145e-20	-0.0493	1.192e-14	-0.0556	--	121491
Hypertension medications: total purchases	PDE10A	rs9459505	6	165767404	G	A	3.813e-09	0.0179	0.003	0.5591	NO	6_165767987_A_G	583	6.675e-09	0.0174	2.638e-07	0.0207	++	121491
Hypertension medications: total purchases	OSBPL3	rs13438013	7	24968420	G	A	6.598e-09	0.0342	0.0059	0.06658	NO	7_24927908_A_G	40512	1.036e-05	0.021	8.614e-06	0.0283	++	121491
Hypertension medications: total purchases	HOXA13	rs879894922	7	27206378	A	ATT	3.888e-31	0.0575	0.005	0.9044	NO	7_27219669_A_G	13291	1.118e-30	0.0602	8.883e-26	0.0748	++	121491
Hypertension medications: total purchases	GTF2I	rs68008267	7	74673141	T	C	3.852e-12	-0.0283	0.0041	0.8496	NO	7_76009047_A_G	1335906	0.0005085	-0.0267	6.918e-07	-0.0515	--	121491
Hypertension medications: total purchases	PIK3CG	rs17477177	7	106771412	T	C	1.427e-12	0.0225	0.0032	0.2981	NO	7_106794590_A_G	23178	3.436e-07	0.0164	3.505e-08	0.0237	++	121491
Hypertension medications: total purchases	NOS3	rs3918226	7	150993088	C	T	6.861e-39	0.0743	0.0057	0.0698	YES	7_150993088_C_T	0	6.861e-39	0.0743	3.082e-18	0.0656	++	121491
Hypertension medications: total purchases	NDUFAF6	rs2515236	8	94922679	A	G	1.6e-08	0.0168	0.003	0.3893	YES	8_94922679_A_G	0	1.6e-08	0.0168	2.845e-05	0.0167	++	121491
Hypertension medications: total purchases	ZFPM2	rs35783704	8	104954030	G	A	3.481e-12	-0.0279	0.004	0.156	NO	8_104966140_A_T	12110	3.742e-12	-0.0278	1.481e-06	-0.026	--	121491
Hypertension medications: total purchases	GLDC	rs11999044	9	6595511	C	T	7.182e-10	0.093	0.0151	0.009339	NO	9_5913613_G_T	681898	2.633e-06	0.0157	2.242e-05	0.0191	++	121491
Hypertension medications: total purchases	MLLT3	rs2780843	9	20614310	G	C	4.405e-09	-0.0212	0.0036	0.2037	NO	9_22105928_C_T	1491618	3.995e-11	0.0193	9.875e-07	0.0192	++	121491
Hypertension medications: total purchases	NPR2	rs62543790	9	35804318	C	T	1.554e-08	0.0325	0.0058	0.06858	NO	9_34547538_A_G	1256780	3.622e-07	0.0153	7.341e-11	0.0264	++	121491
Hypertension medications: total purchases	PLPPR1	rs140024735	9	100953979	T	G	2.262e-09	-0.0769	0.0129	0.01322	NO	9_99622492_C_T	1331487	0.1323	0.0226	9.83e-05	0.0788	++	121491
Hypertension medications: total purchases	RALGPS1	rs4837119	9	126909816	T	A	1.305e-13	-0.0222	0.003	0.6243	NO	9_126892638_C_T	17178	2.492e-12	-0.0215	1.53e-09	-0.0248	--	121491
T2D medications: total purchases	MACF1	rs67565123	1	39403840	GC	G	3.316e-08	0.0127	0.0023	0.2414	NO	1_39364586_A_G	39254	0.04429	-0.0166	0.0004386	-0.1173	--	31223
T2D medications: total purchases	PROX1	rs17712208	1	213977102	T	A	7.587e-10	0.0461	0.0075	0.01777	NO	1_213611661_C_T	365441	0.0336	-0.0067	2.97e-05	-0.0514	--	31223
T2D medications: total purchases	CDC123	rs11257658	10	12267269	G	A	1.777e-17	0.019	0.0022	0.2647	NO	10_11447653_C_T	819616	0.02305	-0.021	3.939e-05	-0.1509	--	31223
T2D medications: total purchases	CTNNA3	rs143791988	10	66063632	C	A	3.842e-08	0.0204	0.0037	0.07681	NO	10_65143086_G_T	920546	0.001307	0.0082	3.867e-06	0.0465	++	31223
T2D medications: total purchases	CTNNA3	rs190116876	10	67612331	T	C	1.838e-13	0.0643	0.0087	0.0205	NO	10_66498631_A_G	1113700	0.4425	0.0016	3.809e-05	0.0326	++	31223
T2D medications: total purchases	NEUROG3	rs537982442	10	69554950	G	C	1.035e-33	0.0586	0.0048	0.04326	NO	10_70581702_A_G	1026752	0.2583	-0.0065	0.0003948	-0.0794	--	31223
T2D medications: total purchases	ZMIZ1	rs697239	10	79187681	T	C	9.723e-09	-0.0112	0.002	0.4792	NO	10_79068848_A_G	118833	0.221	0.0033	0.0005811	0.0357	++	31223
T2D medications: total purchases	HHEX	rs10882099	10	92700893	T	C	3.049e-15	-0.0155	0.002	0.4761	NO	10_93735405_A_T	1034512	0.06007	0.0146	0.0002341	0.1098	++	31223
T2D medications: total purchases	TCF7L2	rs7903146	10	112998590	C	T	1.044e-126	0.0588	0.0025	0.1996	YES	10_112998590_C_T	0	1.044e-126	0.0588	1.477e-11	0.0617	++	31223
T2D medications: total purchases	SCT	rs540205414	11	627276	C	T	1.74e-11	0.0579	0.0086	0.01383	NO	11_1453001_C_T	825725	0.1271	-0.0167	0.0002573	-0.1569	--	31223
T2D medications: total purchases	KCNQ1	rs2237897	11	2837316	C	T	9.487e-26	-0.0378	0.0036	0.08147	NO	11_2174037_C_T	663279	9.608e-11	-0.0135	2.209e-06	-0.0381	--	31223
T2D medications: total purchases	KCNJ11	rs2074314	11	17390274	C	T	7.029e-13	-0.0141	0.002	0.5414	NO	11_18339256_A_G	948982	0.2335	0.0161	0.000256	-0.1829	+-	31223
T2D medications: total purchases	ARAP1	rs7109575	11	72752390	G	A	1.824e-18	-0.0202	0.0023	0.2374	NO	11_71569245_C_T	1183145	0.4038	-0.0034	0.0007003	-0.0543	--	31223
T2D medications: total purchases	MTNR1B	rs10830963	11	92975544	C	G	4.894e-25	0.0211	0.002	0.357	NO	11_93864886_A_C	889342	0.5248	-0.0059	0.002516	-0.1099	--	31223
T2D medications: total purchases	CCND2	rs76895963	12	4275678	T	G	1.716e-53	-0.0908	0.0059	0.031	YES	12_4275678_G_T	0	1.716e-53	-0.0908	1.86e-05	-0.1165	--	31223
T2D medications: total purchases	KLHL42	rs10466811	12	27806268	G	A	2.301e-08	-0.013	0.0023	0.237	NO	12_28716986_A_G	910718	0.1137	0.0122	0.0005033	0.1025	++	31223
T2D medications: total purchases	SPATS2	rs193302380	12	49424636	G	C	7.872e-11	0.0266	0.0041	0.06081	NO	12_49970037_A_C	545401	0.131	0.0209	0.0002246	0.1969	++	31223
T2D medications: total purchases	HMGA2	rs2947793	12	65805954	G	A	4.296e-12	0.0302	0.0044	0.0535	NO	12_66918096_A_C	1112142	0.4904	0.0052	0.0007472	0.0994	++	31223
T2D medications: total purchases	SBNO1	rs147530811	12	123332930	C	A	3.05e-09	0.0337	0.0057	0.03133	NO	12_124502852_C_G	1169922	0.8668	0.0011	0.0004502	0.0893	++	31223
T2D medications: total purchases	SPRY2	rs7998259	13	80144519	G	A	5.07e-10	-0.0126	0.002	0.3891	NO	13_78988813_A_G	1155706	0.283	0.0047	0.0001581	0.0643	++	31223
T2D medications: total purchases	AKAP6	rs10146289	14	32472316	G	A	3.266e-08	0.0115	0.0021	0.3421	NO	14_32384941_C_G	87375	0.1776	0.0042	0.0008847	0.0408	++	31223
T2D medications: total purchases	NRXN3	rs12895355	14	79236905	C	A	3.318e-09	0.0137	0.0023	0.2389	NO	14_78249041_C_T	987864	0.09635	0.0208	0.0004364	0.1703	++	31223
T2D medications: total purchases	VPS13C	rs28553330	15	61998992	T	C	1.458e-08	-0.0233	0.0041	0.06035	NO	15_62647807_A_G	648815	0.378	-0.0018	0.0001485	-0.0306	--	31223
T2D medications: total purchases	LINGO1	rs58102377	15	77600515	A	G	2.935e-10	-0.0126	0.002	0.4097	NO	15_77299772_A_T	300743	0.6759	0.0033	0.0005205	0.1063	++	31223
T2D medications: total purchases	FTO	rs9940128	16	53766842	G	A	4.698e-40	0.0262	0.002	0.4286	NO	16_53775335_A_G	8493	5.244e-40	0.0262	1.593e-07	0.04	++	31223
T2D medications: total purchases	CTRB2	rs55993634	16	75202865	C	G	5.035e-19	-0.0309	0.0035	0.08722	NO	16_73921322_G_T	1281543	0.09019	0.0124	0.000174	0.1076	++	31223
T2D medications: total purchases	HNF1B	rs11263763	17	37743574	A	G	1.005e-11	0.014	0.0021	0.3541	NO	17_37741935_A_G	1639	4.906e-10	0.0124	0.0001082	0.0299	++	31223
T2D medications: total purchases	HSD17B1	rs676387	17	42554255	C	A	4.691e-08	0.0125	0.0023	0.2407	NO	17_42991758_A_G	437503	0.01398	0.0137	0.0009178	0.0708	++	31223
T2D medications: total purchases	C18orf8,NPC1	rs891387	18	23523945	T	C	2.183e-10	-0.0125	0.002	0.5121	NO	18_24850393_A_T	1326448	0.387	-0.008	0.0005037	-0.1245	--	31223
T2D medications: total purchases	PIK3C3	rs452105	18	42348736	G	A	3.56e-08	0.0116	0.0021	0.3272	NO	18_42380471_A_T	31735	0.09766	-0.0081	0.0003409	-0.0689	--	31223
T2D medications: total purchases	MC4R	rs11665052	18	60241442	A	G	2.31e-11	0.0165	0.0025	0.1942	NO	18_60814954_C_G	573512	0.3023	0.0079	5.382e-05	0.1196	++	31223
T2D medications: total purchases	AKT2	rs184042322	19	40256953	G	T	4.869e-11	0.061	0.0093	0.01129	NO	19_41142184_A_T	885231	0.00385	0.0084	3.922e-05	0.0463	++	31223
T2D medications: total purchases	BCL11A	rs13423091	2	60333425	T	G	4.285e-10	0.0205	0.0033	0.0993	NO	2_59154136_C_G	1179289	0.144	-0.0031	0.0003019	-0.0304	--	31223
T2D medications: total purchases	COBLL1	rs5835988,rs397791024	2	164645417	T	TG	1.433e-12	-0.0145	0.002	0.3583	NO	2_165600930_C_T	955513	0.02874	-0.0268	8.444e-05	-0.1957	--	31223
T2D medications: total purchases	IRS1	rs2943650	2	226241205	C	T	2.111e-13	0.015	0.002	0.6389	NO	2_225461762_A_G	779443	0.7811	-0.0028	0.0001261	0.1561	-+	31223
T2D medications: total purchases	JPH2	rs117361510	20	44189982	G	T	1.498e-39	0.1197	0.0091	0.01196	YES	20_44189982_G_T	0	1.498e-39	0.1197	1.564e-07	0.1561	++	31223
T2D medications: total purchases	PHF8	rs11091317	23	53817065	A	G	2.56e-09	-0.0099	0.0017	0.4088	NO	23_54420042_C_T	602977	0.1286	-0.016	0.0002827	-0.1475	--	31223
T2D medications: total purchases	KLF8	rs185212500	23	56173773	A	C	1.318e-10	0.0247	0.0038	0.04834	NO	23_54723018_A_G	1450755	0.5553	-0.0054	0.001295	-0.1094	--	31223
T2D medications: total purchases	ZXDA	rs73209417	23	58076762	G	T	6.87e-10	0.0242	0.0039	0.04632	NO	23_56876603_A_C	1200159	0.2077	-0.0146	0.001626	-0.1416	--	31223
T2D medications: total purchases	SPIN4	rs73223262	23	63005089	T	A	7.519e-09	0.023	0.004	0.04447	NO	23_63897379_C_T	892290	0.7002	-0.0033	0.0001729	-0.1191	--	31223
T2D medications: total purchases	OPHN1	rs112873623	23	68398809	C	T	1.914e-08	-0.0115	0.002	0.798	NO	23_68873389_G_T	474580	0.3826	0.0072	0.0001494	0.1176	++	31223
T2D medications: total purchases	DUSP9	rs5945326	23	153634467	A	G	3.881e-36	-0.0229	0.0018	0.2748	NO	23_153630893_C_T	3574	3.206e-23	0.0166	3.707e-06	0.0296	++	31223
T2D medications: total purchases	PPARG	rs11709077	3	12295008	G	A	1.441e-14	-0.02	0.0026	0.1709	NO	3_10971901_A_G	1323107	0.3679	0.0045	0.00105	0.0632	++	31223
T2D medications: total purchases	UBE2E2	rs4318497	3	23267252	A	C	1.918e-09	-0.0153	0.0026	0.819	NO	3_23775028_G_T	507776	0.3124	0.006	0.0001213	-0.0879	+-	31223
T2D medications: total purchases	ADCY5	rs11719201	3	123349897	C	T	6.389e-12	-0.0177	0.0026	0.176	NO	3_124319993_CAAT_CAATAATAAT	970096	0.001445	0.0203	0.0001367	0.0933	++	31223
T2D medications: total purchases	MSL2		3	136208697	GTGTTTGTT	GTGTT	2.229e-09	0.0872	0.0146	0.005184	NO	3_135620359_A_G	588338	0.04625	0.0068	0.0004286	0.0466	++	31223
T2D medications: total purchases	MRAS	rs12695685	3	138377255	A	C	2.024e-09	0.019	0.0032	0.1073	NO	3_137491805_A_G	885450	0.9909	-0.0001	0.0005266	-0.1535	--	31223
T2D medications: total purchases	EIF5A2	rs6786846	3	170912095	G	A	3.129e-09	0.0124	0.0021	0.6807	NO	3_171315544_A_C	403449	0.2639	0.0097	0.0002667	0.1246	++	31223
T2D medications: total purchases	IGF2BP2	rs7637773	3	185797847	G	A	9.484e-22	0.0204	0.0021	0.3066	NO	3_186943712_C_T	1145865	0.003847	0.0065	1.474e-05	0.0376	++	31223
T2D medications: total purchases	WFS1	rs1046317	4	6302515	T	C	5.637e-20	0.0184	0.002	0.6105	NO	4_5894975_A_C	407540	0.1479	0.0042	0.0003909	0.0403	++	31223
T2D medications: total purchases	GNPDA2	rs10938397	4	45180510	A	G	9.406e-16	0.0158	0.002	0.4737	NO	4_44507936_C_T	672574	0.7695	0.0019	0.0001847	0.096	++	31223
T2D medications: total purchases	UNC5C	rs34656389	4	95232063	A	G	2.283e-09	0.0118	0.002	0.4578	NO	4_94839683_C_T	392380	0.2588	0.0028	0.0008323	0.0328	++	31223
T2D medications: total purchases	PAM	rs114555443	5	102793254	T	C	5.449e-13	0.0304	0.0042	0.05771	NO	5_102243065_A_T	550189	0.0002704	0.0149	0.0001336	0.0599	++	31223
T2D medications: total purchases	JADE2	rs329122	5	134528909	G	A	7.549e-09	0.0115	0.002	0.4202	NO	5_134089359_C_T	439550	0.01219	0.0087	8.728e-05	0.0525	++	31223
T2D medications: total purchases	RREB1	rs1815311	6	7245225	A	G	3.766e-10	0.0126	0.002	0.4053	NO	6_7424782_A_G	179557	0.2698	-0.0066	7.643e-05	-0.0923	--	31223
T2D medications: total purchases	CDKAL1	rs7451008	6	20673649	T	C	4.976e-37	0.0265	0.0021	0.3295	NO	6_21520480_C_T	846831	0.366	-0.0071	4.494e-05	0.1287	-+	31223
T2D medications: total purchases	GLP1R	rs2277110	6	39078768	G	A	4.476e-09	-0.0229	0.0039	0.06785	NO	6_38683975_C_T	394793	0.1492	-0.0141	1.828e-05	-0.1636	--	31223
T2D medications: total purchases	RGS17		6	153067046	AAAAC	AAAAGAAACAAAC	1.145e-08	0.0134	0.0023	0.2456	NO	6_153063061_A_C	3985	0.02174	-0.0051	8.378e-05	-0.034	--	31223
T2D medications: total purchases	DGKB	rs2191349	7	15024684	G	T	4.406e-09	0.0116	0.002	0.4589	NO	7_14496350_A_AAGAT	528334	0.0903	0.0079	0.0001139	0.0694	++	31223
T2D medications: total purchases	ORAI2	rs57307671	7	102446158	A	T	7.286e-12	0.0174	0.0025	0.1834	NO	7_103743151_A_C	1296993	0.02952	-0.0282	0.0002163	-0.1933	--	31223
T2D medications: total purchases	KLF14	rs972283	7	130782095	A	G	6.573e-12	0.0135	0.002	0.5428	NO	7_131058657_C_G	276562	0.1069	0.0063	0.0002408	0.0558	++	31223
T2D medications: total purchases	UBE3C	rs1182436	7	157235059	T	C	4.24e-10	0.0172	0.0028	0.8521	NO	7_155863812_G_T	1371247	0.3391	0.0072	0.0002206	0.1091	++	31223
T2D medications: total purchases	ZFHX4	rs10103579	8	76915612	G	A	3.705e-08	-0.0108	0.002	0.4959	NO	8_76309681_A_G	605931	0.2618	0.0164	0.0005168	0.1975	++	31223
T2D medications: total purchases	SLC30A8	rs11558471	8	117173494	A	G	7.906e-19	-0.0179	0.002	0.3787	NO	8_116568808_C_G	604686	0.562	0.0043	0.0001365	0.1106	++	31223
T2D medications: total purchases	GLIS3	rs34105898	9	4211977	T	A	4.047e-09	0.0174	0.003	0.1263	NO	9_2738008_A_T	1473969	0.7465	0.0033	0.0004509	-0.1366	+-	31223
T2D medications: total purchases	RP11-145E5.5	rs10811661	9	22134095	T	C	1.766e-25	-0.0291	0.0028	0.144	NO	9_22132077_A_G	2018	2.108e-22	-0.0267	2.001e-05	-0.047	--	31223
T2D medications: total purchases	GPSM1	rs28624681	9	136343450	C	T	2.132e-17	-0.0184	0.0022	0.2925	NO	9_136797121_A_G	453671	0.02369	0.0238	0.0002261	0.1478	++	31223

## Sheet: S.Table7
Supplementary Table 7. Independent loci significant in the sensitiivity analyses but not in the orignial GWASs of the total number of medication purchases. Two-sided GWAS p-values are presented (p<5e-8 considered significant).
Medication	Sensittivity analysis	Samples	Nearest Gene	Rsid	CHR	POS	Ref	Alt	AF (Alt)	P (sensitivity)	Beta (Sensitivity)	SE (Sensitivity)	P (original)	Beta (original)	SE (original)	Orig vs sensitivity beta signs
Hyperlipidemia	Binary	193933	TUBG1	rs34138141	17	42629543	G	T	0.222	3.6e-08	0.05758	0.01045	6.611e-07	0.0158	0.0032	++
Hyperlipidemia	Annual	193933	ZNF311	rs57071012	6	28982236	C	T	0.0355	4.21e-08	-0.03938	0.00718	2.018e-07	-0.0376	0.0072	--
Hypertension	Binary	193933	TMEM163	rs669759	2	134533564	C	T	0.557	3.2e-08	-0.04691	0.00848	9.569e-08	-0.0156	0.0029	--
Hypertension	Annual	193933	ITGA9	rs73052920	3	37719178	T	G	0.0372	2.4e-08	0.04291	0.00769	1.159e-07	0.0412	0.0078	++
Hypertension	Annual	193933	PCDH7	rs10001740	4	30864770	G	A	0.375	4.61e-08	-0.01618	0.00296	3.022e-07	-0.0153	0.003	--
Hypertension	Annual	193933	DCAF12L1	rs150502491	23	126421032	G	A	0.0119	1.58e-08	-0.06371	0.01127	5.133e-08	-0.062	0.0114	--
Hypertension	Users_only	121491	TRAPPC12	rs4971513	2	3465507	C	G	0.3266	1.044e-08	-0.024	0.0042	1.072e-05	-0.0137	0.0031	--
Hypertension	Users_only	121491	SEC31A	rs72664723	4	82885703	C	T	0.1663	1.307e-08	-0.0298	0.0052	1.401e-05	-0.0169	0.0039	--
Hypertension	Users_only	121491	HLA-DQB1		6	32689853	A	ACTGCCTGC	0.08612	4.411e-09	0.0461	0.0079	1.472e-05	0.0253	0.0058	++
Hypertension	Users_only	121491	FAM20C	rs552119732	7	133951	C	T	0.01619	2.679e-08	0.0986	0.0177	0.0008231	0.0445	0.0133	++
Hypertension	Users_only	121491	ZNF703	rs187280743	8	37639770	A	G	0.007972	4.434e-10	-0.1418	0.0227	7.313e-07	-0.0839	0.0169	--
T2D	Annual	193933	PDCD6IP	rs73060657	3	34587998	A	G	0.122	3.13e-08	-0.01666	0.00301	2.683e-07	-0.0154	0.003	--
T2D	Annual	193933	ARG1	rs2749934	6	131565488	T	C	0.224	3.8e-08	0.01304	0.00237	1.378e-07	0.0124	0.0024	++
T2D	Annual	193933	METTL4	rs145704450	18	1948633	G	GTT	0.263	2.58e-08	0.01262	0.00227	5.647e-08	0.0122	0.0023	++

## Sheet: S.Table8
Supplementary Table 8. Genetic correlations between the total number of purchases and the sensitivity analyses in FinnGen. Two sided p-values are presented.
Analysis	Sensitivity analysis	Sensitivity N	cor*	se	z	p
Hyperlipidemia, number of purchases	Binary	193933	~1(1.11)	0.043	25.9	1.2e-147
Hyperlipidemia, number of purchases	Annual	193933	~1(1.05)	0.019	56.4	1.1e-693
Hyperlipidemia, number of purchases	Users only	77439	~1(1.49)	0.249	5.97	2.3e-9
Hypertension, number of purchases	Binary	193933	~1(1.07)	0.016	68.1	4.8e-1010
Hypertension, number of purchases	Annual	193933	~1(1.03)	0.0048	213	1.4e-9898
Hypertension, number of purchases	Users only	121491	~1(1.20)	0.03	36.4	1.6e-289
T2D, number of purchases	Binary	193933	~1(1.02)	0.0055	144	7.4e4531
T2D, number of purchases	Annual	193933	~1(1.00)	0.00050	1880	1.2e-763776
T2D, number of purchases	Users only	31223	~1(1.16)	0.255	4.55	5.2e-6
*rg-estimates >1 are possible with LDSC when the true genetic correlatiton is close to 1 as the estimate is not bounded between [-1,1]

## Sheet: S.Table9
Supplementary Table 9. Independent significant loci in FinnGen: effect sizes for females and males in sex-stratified GWAS for the total number of medicatiion purchases. Two-sided GWAS p-values are presented (p<5e-8 considered significant).
Analysis with the strongest association	Nearest gene	Rsid	Chr	Pos	Ref	Alt	AF (Alt)	P, all	Beta, all	SE (Beta), all	P, females	Beta, females	SE (Beta), females	P, males	Beta, males	SE (Beta), males
Hyperlipidemia medications: total purchases	SKI	rs12047069	1	2274109	A	C	0.5906	3.465e-11	-0.0179	0.0027	7.77e-06	-0.01432	0.0032	8.31e-07	-0.01971	0.004
Hyperlipidemia medications: total purchases	PLEKHG5	rs4908553	1	6507189	G	A	0.5802	6.213e-09	-0.0156	0.0027	0.00115	-0.01039	0.0032	2.32e-06	-0.0188	0.00398
Hyperlipidemia medications: total purchases	ARID1A	rs114165349	1	26695422	G	C	0.03725	1.285e-31	0.0818	0.007	7.06e-19	0.0738	0.00832	1.85e-14	0.0792	0.01034
Hyperlipidemia medications: total purchases	DMRTA2	rs61780655	1	50354137	C	T	0.08904	1.757e-08	0.0264	0.0047	2.4e-05	0.0235	0.00556	0.00164	0.02179	0.00692
Hyperlipidemia medications: total purchases	MAGOH	rs183742558	1	53239252	G	A	0.02984	7.257e-10	-0.0487	0.0079	3.98e-07	-0.04753	0.00937	2.06e-06	-0.05574	0.01174
Hyperlipidemia medications: total purchases	PCSK9	rs11591147	1	55039974	G	T	0.03599	1.624e-193	-0.2107	0.0071	8.89e-94	-0.17262	0.0084	1.31e-98	-0.22283	0.01057
Hyperlipidemia medications: total purchases	PRKAA2	rs184826255	1	56690500	T	C	0.02087	1.129e-36	-0.1186	0.0094	7.46e-23	-0.10911	0.01109	1.1e-18	-0.12347	0.01399
Hyperlipidemia medications: total purchases	DOCK7	rs68148663,rs745477428,rs56280080	1	62687528	TCAGAA	T	0.2633	5.142e-25	-0.031	0.003	1.77e-13	-0.02632	0.00357	1.37e-13	-0.03289	0.00445
Hyperlipidemia medications: total purchases	CELSR2	rs646776	1	109275908	C	T	0.7854	9.836e-125	0.0765	0.0032	2.89e-53	0.05878	0.00383	1.35e-66	0.08229	0.00477
Hyperlipidemia medications: total purchases	TNN	rs34252649,rs55999023	1	175143931	GTA	G	0.3734	2.915e-08	0.0152	0.0027	0.0502	0.00638	0.00326	1.94e-08	0.02287	0.00407
Hyperlipidemia medications: total purchases	MARC1	rs867772	1	220799001	A	G	0.7088	1.091e-11	0.0198	0.0029	4.7e-08	0.01893	0.00347	7.92e-05	0.01704	0.00432
Hyperlipidemia medications: total purchases	AL360294.1	rs496800	1	234715469	A	C	0.5592	3.15e-10	0.0167	0.0027	6.06e-06	0.0143	0.00316	7.76e-07	0.0195	0.00395
Hyperlipidemia medications: total purchases	KIDINS220	rs11685635	2	8841258	C	T	0.05494	4.936e-09	0.0343	0.0059	1.08e-05	0.0307	0.00698	0.000904	0.02876	0.00867
Hyperlipidemia medications: total purchases	APOB	rs1367117	2	21041028	G	A	0.2813	9.925e-96	0.0609	0.0029	7.4e-55	0.0544	0.00349	4.44e-43	0.05973	0.00434
Hyperlipidemia medications: total purchases	KLHL29	rs116050476	2	22998039	G	A	0.0821	6.029e-11	-0.0319	0.0049	2.26e-06	-0.02744	0.0058	3.4e-07	-0.03686	0.00723
Hyperlipidemia medications: total purchases	BRE	rs7600234	2	28194931	C	T	0.1063	7.343e-09	0.0248	0.0043	0.0153	0.01242	0.00512	3.63e-08	0.0349	0.00634
Hyperlipidemia medications: total purchases	ABCG8	rs75331444	2	43842633	G	A	0.08382	1.902e-52	-0.0728	0.0048	9.04e-29	-0.06325	0.00568	1.79e-21	-0.06719	0.00706
Hyperlipidemia medications: total purchases	PRKCE	rs687914	2	45651621	G	T	0.1657	3.465e-14	0.0271	0.0036	4.34e-09	0.0249	0.00424	1.35e-06	0.0256	0.0053
Hyperlipidemia medications: total purchases	INSIG2	rs150474434	2	118087545	G	A	0.07829	6.85e-11	-0.0323	0.0049	6.79e-10	-0.03619	0.00587	0.00669	-0.01994	0.00735
Hyperlipidemia medications: total purchases	CRYBA2	rs113414093	2	218994449	G	A	0.08571	3.5e-14	0.0362	0.0048	4.38e-11	0.03758	0.0057	0.000111	0.02721	0.00704
Hyperlipidemia medications: total purchases	PXK	rs9844128	3	58405400	C	T	0.08076	4.067e-10	-0.0303	0.0048	4.64e-07	-0.02896	0.00575	0.000164	-0.02711	0.00719
Hyperlipidemia medications: total purchases	ZBBX	rs143923816	3	166848309	G	A	0.005408	2.961e-08	-0.1067	0.0192	0.0207	-0.05361	0.02318	1.29e-06	-0.13587	0.02806
Hyperlipidemia medications: total purchases	HGFAC	rs59950280	4	3450618	G	A	0.2448	7.089e-10	0.0191	0.0031	3.82e-06	0.01703	0.00369	2.35e-05	0.01938	0.00458
Hyperlipidemia medications: total purchases	SULT1E1	rs1875743	4	69799590	C	G	0.06537	1.293e-13	0.0397	0.0054	1.31e-12	0.04512	0.00636	0.00043	0.02797	0.00794
Hyperlipidemia medications: total purchases	SLC4A4	rs532976298	4	71437191	CTTGAGTCCCTATGCTGT	C	0.01413	2.768e-37	0.1454	0.0114	9.79e-24	0.13612	0.01355	4.23e-18	0.1462	0.01686
Hyperlipidemia medications: total purchases	ANKRD17	rs187918276	4	73167847	G	C	0.01861	1.684e-132	0.2414	0.0099	1.09e-85	0.22957	0.0117	3.61e-52	0.22222	0.01462
Hyperlipidemia medications: total purchases	BTC	rs77021821	4	74759005	C	T	0.02494	2.647e-35	0.1066	0.0086	1.54e-25	0.10759	0.0103	9.76e-16	0.1013	0.01261
Hyperlipidemia medications: total purchases	SHROOM3	rs953895070	4	76506038	G	A	0.006498	4.13e-09	0.1019	0.0173	3.48e-05	0.0862	0.02082	1.29e-05	0.11068	0.02537
Hyperlipidemia medications: total purchases	SLC12A7	rs4975639	5	1108135	A	G	0.478	3.966e-08	0.0147	0.0027	0.021	0.00733	0.00317	2.18e-06	0.0187	0.00395
Hyperlipidemia medications: total purchases	HMGCR	rs12916	5	75360714	T	C	0.4536	2.882e-43	0.0366	0.0027	1.94e-23	0.03144	0.00315	6.53e-24	0.03966	0.00393
Hyperlipidemia medications: total purchases	TIMD4	rs55776147	5	156973797	A	G	0.6679	9.091e-23	0.0277	0.0028	6.26e-12	0.02298	0.00334	1.59e-11	0.02814	0.00418
Hyperlipidemia medications: total purchases	MYLIP	rs6459450	6	16124329	T	C	0.3784	1.844e-12	-0.0192	0.0027	2e-08	-0.01818	0.00324	4.49e-05	-0.01648	0.00404
Hyperlipidemia medications: total purchases	HLA-DQA1	rs1391373	6	32635883	T	C	0.4261	1.081e-12	0.0228	0.0032	0.000105	0.01475	0.0038	6.75e-10	0.0292	0.00473
Hyperlipidemia medications: total purchases	VEGFA	rs998584	6	43790159	C	A	0.4829	3.369e-17	0.0224	0.0027	3.48e-15	0.02491	0.00316	1.67e-05	0.01696	0.00394
Hyperlipidemia medications: total purchases	L3MBTL3	rs6926186	6	130029149	G	A	0.7508	1.073e-08	0.0174	0.003	6.72e-05	0.01446	0.00363	3.53e-05	0.01866	0.00451
Hyperlipidemia medications: total purchases	HBS1L	rs6920211	6	135110180	T	C	0.315	3.766e-10	-0.0179	0.0029	1.36e-05	-0.01477	0.00339	5.56e-05	-0.01702	0.00422
Hyperlipidemia medications: total purchases	CITED2	rs632057	6	139512875	T	G	0.5714	2.199e-09	-0.016	0.0027	1.13e-06	-0.01543	0.00317	2.25e-05	-0.01682	0.00397
Hyperlipidemia medications: total purchases	LPA	rs140570886	6	160591981	T	C	0.009233	2.707e-51	0.2093	0.0139	1.79e-23	0.1667	0.0167	1.03e-23	0.20383	0.0203
Hyperlipidemia medications: total purchases	CYP2W1	rs3808348	7	988812	C	T	0.2787	1.557e-09	-0.0178	0.003	0.000215	-0.013	0.00351	2.06e-06	-0.02071	0.00436
Hyperlipidemia medications: total purchases	NPC1L1	rs41279633	7	44541277	G	T	0.2101	1.044e-29	0.0368	0.0032	5.29e-12	0.02664	0.00386	2.69e-18	0.04198	0.00481
Hyperlipidemia medications: total purchases	INSIG1	rs76344710	7	155246062	A	C	0.0102	3.887e-09	0.0797	0.0135	0.000177	0.06034	0.01609	7.37e-05	0.07948	0.02005
Hyperlipidemia medications: total purchases	PPP1R3B	rs4240624	8	9326721	G	A	0.8575	1.256e-29	0.0451	0.004	6.6e-17	0.03963	0.00474	1.07e-12	0.04203	0.0059
Hyperlipidemia medications: total purchases	NAT2	rs35570672	8	18415125	T	C	0.7496	8.542e-18	-0.0262	0.003	5.27e-15	-0.02832	0.00362	1.55e-05	-0.01954	0.00452
Hyperlipidemia medications: total purchases	LPL	rs147729680,rs374229201	8	19994665	TTC	T	0.2443	2.411e-15	-0.0244	0.0031	8.06e-10	-0.02251	0.00366	8.99e-08	-0.02431	0.00455
Hyperlipidemia medications: total purchases	SOX17	rs10283206	8	54497832	C	T	0.2349	1.754e-09	0.0188	0.0031	0.0043	0.01058	0.00371	4.5e-08	0.02532	0.00463
Hyperlipidemia medications: total purchases	UBXN2B	rs7826120	8	58459166	T	C	0.6147	5.952e-12	-0.0187	0.0027	9.59e-09	-0.01852	0.00323	8.39e-05	-0.01583	0.00403
Hyperlipidemia medications: total purchases	TRPS1	rs2737245	8	115646356	G	T	0.309	2.057e-08	-0.0161	0.0029	7.78e-06	-0.01523	0.00341	0.000372	-0.01512	0.00425
Hyperlipidemia medications: total purchases	TRIB1	rs28601761	8	125487789	C	G	0.4122	4.18e-55	-0.042	0.0027	1.88e-32	-0.03784	0.00319	5.05e-29	-0.04447	0.00398
Hyperlipidemia medications: total purchases	MROH1	rs943452749	8	144249133	C	T	0.2036	1.022e-08	0.0194	0.0034	0.000571	0.01388	0.00403	4.48e-05	0.02035	0.00499
Hyperlipidemia medications: total purchases	NFIL3	rs138111502	9	91401233	C	G	0.06851	9.973e-09	-0.0302	0.0053	1.65e-05	-0.02707	0.00629	0.000419	-0.02743	0.00777
Hyperlipidemia medications: total purchases	ABCA1	rs2740488	9	104899461	A	C	0.1972	2.492e-12	-0.0233	0.0033	4.17e-10	-0.02472	0.00396	0.00018	-0.0185	0.00494
Hyperlipidemia medications: total purchases	ABO	rs992108547	9	133273983	A	G	0.7989	1.986e-46	-0.0472	0.0033	5.87e-24	-0.03954	0.00392	4.76e-25	-0.05048	0.00488
Hyperlipidemia medications: total purchases	TRIM5	rs11601507	11	5679844	C	A	0.07925	1.28e-08	0.0281	0.0049	2.64e-06	0.02773	0.0059	0.00142	0.0231	0.00724
Hyperlipidemia medications: total purchases	MYRF,TMEM258	rs174537	11	61785208	G	T	0.4137	9.214e-27	-0.0287	0.0027	2.13e-18	-0.02789	0.00319	1.25e-11	-0.02696	0.00398
Hyperlipidemia medications: total purchases	ZPR1	rs964184	11	116778201	G	C	0.8539	8.393e-141	-0.0945	0.0037	1.88e-75	-0.08174	0.00445	2.54e-57	-0.0884	0.00554
Hyperlipidemia medications: total purchases	TREH	rs4639966	11	118702810	T	C	0.2545	5.871e-11	0.0199	0.003	3.96e-09	0.02123	0.00361	0.000239	0.01649	0.00449
Hyperlipidemia medications: total purchases	DCPS	rs73632723	11	126348258	G	A	0.07384	8.037e-10	0.0313	0.0051	0.0192	0.01417	0.00605	1.85e-11	0.05084	0.00757
Hyperlipidemia medications: total purchases	KLRG1	rs80017394	12	8980660	A	G	0.285	2.43e-08	0.0164	0.0029	0.00137	0.01115	0.00348	2.49e-06	0.02049	0.00435
Hyperlipidemia medications: total purchases	LHX5	rs149123158	12	113513355	A	T	0.008567	1.503e-09	0.0891	0.0147	0.00802	0.04726	0.01782	3.47e-08	0.11809	0.02141
Hyperlipidemia medications: total purchases	HNF1A	rs1169288	12	120978847	A	C	0.3744	1.414e-16	0.0227	0.0027	2.94e-13	0.02383	0.00327	1.05e-06	0.01987	0.00407
Hyperlipidemia medications: total purchases	FBRSL1	rs11610825	12	132469023	G	A	0.2899	6.861e-09	0.0171	0.003	2.3e-06	0.01658	0.00351	0.0056	0.0121	0.00437
Hyperlipidemia medications: total purchases	GAS6	rs7337498	13	113841146	G	A	0.2468	6.57e-14	0.0231	0.0031	1.36e-06	0.01771	0.00367	3.12e-07	0.02334	0.00456
Hyperlipidemia medications: total purchases	EML1	rs139924368	14	99743911	T	TA	0.01665	2.954e-08	0.0579	0.0104	0.00196	0.03852	0.01244	4.07e-05	0.06329	0.01543
Hyperlipidemia medications: total purchases	INO80	rs9920619	15	41026647	A	G	0.3074	2.236e-08	0.016	0.0029	9.97e-05	0.01322	0.0034	0.000164	0.016	0.00425
Hyperlipidemia medications: total purchases	WDR72	rs79391862	15	53447229	A	C	0.03151	5.681e-14	-0.0575	0.0076	4.04e-05	-0.0374	0.00911	1.06e-08	-0.06461	0.01129
Hyperlipidemia medications: total purchases	ALDH1A2,LIPC	rs35980001,rs397821255	15	58430391	G	GC	0.2328	4.59e-08	0.0171	0.0031	0.00304	0.01102	0.00372	1.15e-05	0.02038	0.00465
Hyperlipidemia medications: total purchases	FBXL19	rs13336347	16	30940245	C	G	0.438	3.736e-08	-0.0147	0.0027	2.91e-05	-0.01327	0.00317	0.00149	-0.01253	0.00394
Hyperlipidemia medications: total purchases	TXNL4B	rs35283911	16	72045090	TG	T	0.1785	1.642e-22	0.0338	0.0035	1.11e-08	0.02358	0.00413	4.51e-14	0.03851	0.0051
Hyperlipidemia medications: total purchases	GLTPD2	rs79202680	17	4789345	G	T	0.03284	5.796e-19	-0.0662	0.0074	3.97e-13	-0.06374	0.00878	5.46e-07	-0.0557	0.01112
Hyperlipidemia medications: total purchases	ASGR1	rs80324685	17	7181612	G	T	0.3893	4.614e-13	0.0198	0.0027	0.000602	0.01115	0.00325	1.01e-09	0.02479	0.00406
Hyperlipidemia medications: total purchases	ABCA5	rs573431210	17	69280242	T	G	0.006763	9.601e-13	0.1168	0.0164	6.08e-07	0.09671	0.01939	1.72e-06	0.11638	0.02433
Hyperlipidemia medications: total purchases	H3F3B	rs7342	17	75776775	G	C	0.1366	8.386e-12	-0.0263	0.0039	0.000159	-0.01728	0.00458	2.25e-08	-0.03189	0.0057
Hyperlipidemia medications: total purchases	GAREM1,MEP1B	rs144242131	18	32189947	G	A	0.0112	2.859e-08	0.07	0.0126	0.00126	0.04829	0.01497	9.93e-07	0.09163	0.01873
Hyperlipidemia medications: total purchases	MUC16	rs10402291	19	9013169	T	C	0.1795	4.173e-08	0.0191	0.0035	0.0016	0.01309	0.00415	8.05e-06	0.02305	0.00516
Hyperlipidemia medications: total purchases	LDLR	rs17248720	19	11087511	C	T	0.1018	2.182e-239	-0.1443	0.0044	2.53e-124	-0.12281	0.00518	1.07e-100	-0.13832	0.00649
Hyperlipidemia medications: total purchases	NFIX	rs576259924	19	13000326	C	A	0.01091	1.12e-10	-0.0829	0.0128	7.36e-08	-0.08153	0.01515	0.000588	-0.0661	0.01923
Hyperlipidemia medications: total purchases	SUGP1	rs188247550	19	19285807	C	T	0.05075	4.14e-18	-0.0528	0.0061	1.06e-05	-0.03176	0.00721	1.21e-14	-0.06996	0.00907
Hyperlipidemia medications: total purchases	CD177	rs572546175	19	43325268	A	C	0.01433	1.493e-19	-0.1028	0.0114	3.54e-14	-0.10158	0.01341	3.29e-08	-0.0939	0.01699
Hyperlipidemia medications: total purchases	APOC1	rs190712692	19	44921921	G	A	0.032	2.948e-204	-0.2304	0.0076	3.85e-124	-0.21553	0.00909	2.37e-68	-0.19249	0.01102
Hyperlipidemia medications: total purchases	PPP5D1	rs192062090	19	46482929	A	G	0.0113	1.2e-10	0.0812	0.0126	6.13e-08	0.08193	0.01513	0.000102	0.07169	0.01845
Hyperlipidemia medications: total purchases	FUT2	rs516316	19	48702888	G	C	0.3754	4.461e-10	0.017	0.0027	3.68e-07	0.0165	0.00325	0.00045	0.01417	0.00404
Hyperlipidemia medications: total purchases	SNX5	rs2618566	20	17864040	G	T	0.6775	9.929e-09	-0.0163	0.0029	8.87e-05	-0.01332	0.0034	2.3e-05	-0.01783	0.00421
Hyperlipidemia medications: total purchases	CEP250	rs4911507	20	35488172	T	C	0.1337	4.529e-09	-0.0228	0.0039	8.24e-05	-0.01824	0.00463	6.57e-05	-0.02301	0.00576
Hyperlipidemia medications: total purchases	MAFB	rs1883711	20	40551182	G	C	0.06314	4.142e-41	0.0738	0.0055	2.88e-23	0.06487	0.00653	4.14e-20	0.07491	0.00816
Hyperlipidemia medications: total purchases	NPBWR2	rs13036542	20	64105965	G	A	0.53	3.743e-09	-0.0157	0.0027	0.000129	-0.01211	0.00316	1.69e-05	-0.01691	0.00393
Hyperlipidemia medications: total purchases	PNPLA3	rs738408	22	43928850	C	T	0.2267	2.25e-13	-0.0231	0.0032	0.00104	-0.01228	0.00374	6.98e-12	-0.03204	0.00467
Hyperlipidemia medications: total purchases	CDPF1	rs536212893	22	46250334	AG	A	0.006491	1.902e-09	0.0996	0.0166	3.91e-08	0.10772	0.0196	0.0313	0.05328	0.02474
Hyperlipidemia medications: total purchases	DIAPH2	rs190306706	23	97002079	A	T	0.008174	3.736e-08	-0.0681	0.0124	0.0176	-0.04307	0.01814	5.11e-06	-0.07001	0.01535
Hyperlipidemia medications: total purchases	RGAG1	rs67648651	23	110450046	T	C	0.3783	9.847e-28	-0.0248	0.0023	1.02e-08	-0.01859	0.00325	6.33e-21	-0.02685	0.00286
Hypertension medications: total purchases	CASZ1	rs880315	1	10736809	T	C	0.4132	6.155e-43	0.0405	0.003	1.94e-21	0.0345	0.00363	1.3e-21	0.03971	0.00416
Hypertension medications: total purchases	LACTBL1	rs4655138	1	22965089	G	A	0.7371	4.029e-08	-0.0182	0.0033	6.19e-05	-0.01628	0.00406	0.000968	-0.01538	0.00466
Hypertension medications: total purchases	RUNX3	rs11249244	1	25021220	G	A	0.602	9.164e-17	0.0247	0.003	4.23e-08	0.02	0.00365	1.54e-08	0.02369	0.00419
Hypertension medications: total purchases	PTP4A2	rs34013108	1	31862084	G	A	0.03786	6.429e-10	-0.0471	0.0076	2.63e-09	-0.05571	0.00936	0.0227	-0.02449	0.01075
Hypertension medications: total purchases	FOXD2	rs34762764	1	47531210	C	T	0.3035	3.877e-08	0.0175	0.0032	2.11e-05	0.01667	0.00392	0.000427	0.01576	0.00447
Hypertension medications: total purchases	WNT2B	rs10776752	1	112501706	G	T	0.1699	5.769e-36	0.0486	0.0039	2.01e-20	0.04408	0.00476	2.85e-17	0.04627	0.00547
Hypertension medications: total purchases	NGF	rs113806982	1	115273344	G	T	0.0149	3.583e-10	0.0752	0.012	1.22e-06	0.07143	0.01472	0.000474	0.05916	0.01693
Hypertension medications: total purchases	GOLPH3L	rs149026128	1	150651428	T	A	0.1275	1.425e-08	0.0247	0.0044	1.24e-05	0.02334	0.00534	0.000949	0.02033	0.00615
Hypertension medications: total purchases	UBQLN4	rs74593044	1	156047077	C	G	0.07871	1.296e-11	0.0368	0.0054	3.09e-08	0.03705	0.00669	0.00032	0.02752	0.00765
Hypertension medications: total purchases	TGFB2	rs1417488	1	218350388	C	T	0.2707	1.382e-08	0.0186	0.0033	1.86e-05	0.01719	0.00402	0.000236	0.01698	0.00462
Hypertension medications: total purchases	WNT3A	rs137928867,rs375866271	1	228006452	CGGCCGCAGGCAGACGG	C	0.2331	1.848e-09	0.0207	0.0034	1.16e-06	0.02054	0.00422	0.000325	0.01741	0.00484
Hypertension medications: total purchases	CAPN9	rs2478516	1	230732906	T	C	0.1326	7.352e-14	0.0321	0.0043	1.15e-08	0.03009	0.00527	3.47e-06	0.02802	0.00604
Hypertension medications: total purchases	KCNK3	rs1275984	2	26688641	A	C	0.5494	3.364e-42	-0.0398	0.0029	4.66e-24	-0.03641	0.0036	1.44e-16	-0.03393	0.00411
Hypertension medications: total purchases	GALNT13	rs145170128	2	153696114	C	T	0.04436	3.155e-09	0.0424	0.0072	8.03e-06	0.03922	0.00878	0.000311	0.03636	0.01008
Hypertension medications: total purchases	PKP4	rs2356506	2	158678362	C	T	0.8733	1.54e-10	-0.028	0.0044	1.29e-09	-0.03271	0.00539	0.0085	-0.01614	0.00613
Hypertension medications: total purchases	SLC4A10	rs57794862,rs796163099	2	161797636	AT	A	0.1206	3.511e-09	-0.0264	0.0045	2.71e-08	-0.03055	0.00549	0.00607	-0.01727	0.00629
Hypertension medications: total purchases	SCN9A	rs4546021	2	166324241	C	T	0.1934	8.274e-09	0.0212	0.0037	0.000604	0.01553	0.00453	5.22e-06	0.02361	0.00518
Hypertension medications: total purchases	FARP2	rs80142668	2	241375608	A	G	0.02891	1.332e-13	-0.0649	0.0088	3.78e-08	-0.0593	0.01078	8.92e-06	-0.05492	0.01236
Hypertension medications: total purchases	SLC4A7	rs2643826	3	27521497	C	T	0.4046	3.976e-13	0.0215	0.003	1.65e-07	0.01905	0.00364	4.61e-08	0.02282	0.00418
Hypertension medications: total purchases	CDC25A	rs3731503	3	48184019	T	C	0.3302	1.39e-10	0.0198	0.0031	7.03e-08	0.02046	0.0038	7.19e-05	0.01729	0.00436
Hypertension medications: total purchases	RNF123	rs13061156	3	49710127	C	T	0.08824	9.374e-09	-0.0294	0.0051	2.84e-05	-0.0264	0.00631	0.00038	-0.0255	0.00718
Hypertension medications: total purchases	CHDH	rs9836592	3	53821056	C	T	0.6511	3.831e-09	0.018	0.0031	0.000124	0.01444	0.00376	3.86e-05	0.01764	0.00429
Hypertension medications: total purchases	RYK	rs12488908	3	134270887	G	A	0.5632	5.889e-11	0.0191	0.0029	0.00031	0.01298	0.0036	9.2e-08	0.02195	0.00411
Hypertension medications: total purchases	MECOM	rs16853076	3	169056966	T	C	0.06079	1.343e-08	-0.0345	0.0061	2.46e-06	-0.03517	0.00747	0.00014	-0.03258	0.00855
Hypertension medications: total purchases	TBC1D19	rs73249866	4	26794784	A	G	0.2599	6.342e-11	-0.0217	0.0033	2.07e-05	-0.01743	0.00409	4.33e-06	-0.02147	0.00467
Hypertension medications: total purchases	RBM47	rs11933597	4	40607331	C	T	0.1482	1.678e-08	0.0231	0.0041	7.3e-07	0.02488	0.00502	0.016	0.0139	0.00577
Hypertension medications: total purchases	FGF5	rs12509595	4	80261400	T	C	0.3119	3.583e-43	0.0433	0.0031	9.04e-20	0.0352	0.00387	4.82e-26	0.04663	0.00442
Hypertension medications: total purchases	ARHGAP24	rs72976751	4	85804806	A	T	0.1457	5.408e-11	0.027	0.0041	2.35e-06	0.02395	0.00507	4.45e-05	0.02359	0.00578
Hypertension medications: total purchases	NPNT	rs56388530	4	105989801	C	T	0.8288	1.184e-09	0.0234	0.0038	2.68e-07	0.02432	0.00473	0.000549	0.01877	0.00543
Hypertension medications: total purchases	ENPEP	rs13118687	4	110485340	G	A	0.4835	2.549e-11	-0.0194	0.0029	2.87e-06	-0.01672	0.00357	1.38e-08	-0.02326	0.0041
Hypertension medications: total purchases	USP38	rs893929	4	143266227	G	A	0.4912	4.5e-08	-0.0159	0.0029	0.00015	-0.01355	0.00357	3.1e-05	-0.01697	0.00407
Hypertension medications: total purchases	ARHGAP10	rs371544408	4	147911533	A	T	0.02325	1.483e-08	-0.0555	0.0098	1.13e-05	-0.0527	0.012	3.53e-05	-0.05737	0.01387
Hypertension medications: total purchases	GUCY1A3	rs12643599	4	155718694	A	G	0.3271	2.704e-16	-0.0253	0.0031	3.26e-08	-0.021	0.0038	2.78e-08	-0.02416	0.00435
Hypertension medications: total purchases	IRX1	rs34681481	5	3704137	A	G	0.286	4.467e-09	0.0188	0.0032	8.82e-08	0.02116	0.00396	0.00191	0.01399	0.00451
Hypertension medications: total purchases	NPR3	rs10059884	5	32832368	C	A	0.5855	1.863e-19	0.0265	0.0029	1.62e-15	0.02884	0.00362	6.25e-06	0.01868	0.00413
Hypertension medications: total purchases	ZSWIM6	rs186043316	5	61698068	T	G	0.01713	2.029e-20	0.1054	0.0114	3.07e-13	0.10185	0.01397	4.75e-08	0.08769	0.01606
Hypertension medications: total purchases	IPO11	rs143433415	5	63239607	T	C	0.02333	2.007e-13	0.0726	0.0099	7.86e-07	0.05997	0.01214	3.62e-07	0.07072	0.0139
Hypertension medications: total purchases	CD180	rs2888227	5	67539133	T	C	0.3831	3.611e-08	-0.0164	0.003	2.65e-06	-0.01726	0.00368	0.0059	-0.01153	0.00419
Hypertension medications: total purchases	TRIM36	rs2974503	5	115091247	G	T	0.7223	4.217e-09	0.019	0.0032	1.31e-07	0.02099	0.00398	0.00503	0.01274	0.00454
Hypertension medications: total purchases	HTR4	rs13154725	5	148515142	G	A	0.388	7.155e-12	0.0203	0.003	2.96e-06	0.01704	0.00365	7.43e-07	0.02068	0.00418
Hypertension medications: total purchases	EBF1	rs2963479	5	158563423	C	G	0.2783	6.023e-13	0.0233	0.0032	3.46e-08	0.02204	0.004	5.72e-05	0.01826	0.00454
Hypertension medications: total purchases	STK10	rs4283806	5	172088478	A	C	0.1477	2.803e-08	-0.0228	0.0041	0.00169	-0.01589	0.00506	1.13e-05	-0.02541	0.00579
Hypertension medications: total purchases	GMDS	rs2569882	6	1619912	T	C	0.3766	1.847e-10	-0.0193	0.003	7.29e-06	-0.0167	0.00372	4.58e-05	-0.01732	0.00425
Hypertension medications: total purchases	HIST1H4C	rs198855	6	26103170	A	T	0.7876	1.065e-10	-0.0228	0.0035	1.37e-05	-0.01894	0.00436	1.04e-06	-0.0243	0.00498
Hypertension medications: total purchases	OGFRL1	rs536014705	6	71420806	G	T	0.03857	5.463e-10	0.0471	0.0076	8.27e-05	0.03662	0.0093	7.66e-05	0.04242	0.01073
Hypertension medications: total purchases	BACH2	rs117497793	6	90255526	C	T	0.01176	4.062e-08	0.0746	0.0136	0.000564	0.05716	0.01658	0.000144	0.07353	0.01934
Hypertension medications: total purchases	RSPO3	rs13199674	6	126864344	G	A	0.5014	4.169e-09	0.0171	0.0029	2.03e-08	0.02015	0.00359	0.000834	0.01369	0.0041
Hypertension medications: total purchases	PLEKHG1	rs62434119	6	150663295	C	T	0.07599	3.985e-23	-0.0542	0.0055	2.03e-11	-0.0452	0.00674	3e-11	-0.05115	0.00769
Hypertension medications: total purchases	PDE10A	rs9459505	6	165767404	G	A	0.5591	3.813e-09	0.0179	0.003	1.34e-10	0.02412	0.00376	0.0827	0.00741	0.00427
Hypertension medications: total purchases	OSBPL3	rs13438013	7	24968420	G	A	0.06658	6.598e-09	0.0342	0.0059	3.13e-06	0.03371	0.00723	0.000109	0.0323	0.00835
Hypertension medications: total purchases	HOXA13	rs879894922	7	27206378	A	ATT	0.9044	3.888e-31	0.0575	0.005	1.23e-18	0.05378	0.0061	8.3e-14	0.05205	0.00697
Hypertension medications: total purchases	GTF2I	rs68008267	7	74673141	T	C	0.8496	3.852e-12	-0.0283	0.0041	3.02e-05	-0.02095	0.00502	1.59e-07	-0.02998	0.00572
Hypertension medications: total purchases	PIK3CG	rs17477177	7	106771412	T	C	0.2981	1.427e-12	0.0225	0.0032	1.21e-07	0.02068	0.00391	7.56e-07	0.02207	0.00446
Hypertension medications: total purchases	NOS3	rs3918226	7	150993088	C	T	0.0698	6.861e-39	0.0743	0.0057	8.01e-21	0.06548	0.007	9.82e-16	0.06456	0.00804
Hypertension medications: total purchases	NDUFAF6	rs2515236	8	94922679	A	G	0.3893	1.6e-08	0.0168	0.003	0.0013	0.01173	0.00365	9.83e-06	0.01851	0.00419
Hypertension medications: total purchases	ZFPM2	rs35783704	8	104954030	G	A	0.156	3.481e-12	-0.0279	0.004	1.34e-11	-0.03332	0.00493	0.00267	-0.01695	0.00564
Hypertension medications: total purchases	GLDC	rs11999044	9	6595511	C	T	0.009339	7.182e-10	0.093	0.0151	2.17e-06	0.08755	0.01848	0.000577	0.07344	0.02134
Hypertension medications: total purchases	MLLT3	rs2780843	9	20614310	G	C	0.2037	4.405e-09	-0.0212	0.0036	0.00173	-0.01396	0.00446	8.06e-06	-0.02268	0.00508
Hypertension medications: total purchases	NPR2	rs62543790	9	35804318	C	T	0.06858	1.554e-08	0.0325	0.0058	0.000183	0.02658	0.0071	8.84e-05	0.03161	0.00806
Hypertension medications: total purchases	PLPPR1	rs140024735	9	100953979	T	G	0.01322	2.262e-09	-0.0769	0.0129	0.000356	-0.05658	0.01584	4.63e-06	-0.08289	0.01809
Hypertension medications: total purchases	RALGPS1	rs4837119	9	126909816	T	A	0.6243	1.305e-13	-0.0222	0.003	1.31e-07	-0.01943	0.00368	1.75e-06	-0.02022	0.00423
Hypertension medications: total purchases	CACNB2	rs1888693	10	18151515	G	A	0.3867	8.386e-18	0.0256	0.003	5.09e-11	0.02409	0.00367	1.1e-09	0.02556	0.00419
Hypertension medications: total purchases	CASC10	rs7100317	10	21475540	C	A	0.5493	1.412e-10	0.0188	0.0029	1.55e-06	0.01738	0.00362	9.87e-06	0.01819	0.00412
Hypertension medications: total purchases	C10orf107	rs72831344	10	61758620	C	T	0.1022	1.062e-12	-0.0341	0.0048	4.93e-05	-0.02394	0.0059	3.59e-08	-0.03713	0.00674
Hypertension medications: total purchases	PLCE1	rs2274224	10	94279840	G	C	0.3456	1.742e-12	-0.0215	0.0031	3.68e-06	-0.01742	0.00376	7.27e-07	-0.02124	0.00429
Hypertension medications: total purchases	CRTAC1	rs77491962	10	98073475	G	A	0.02116	7.988e-09	-0.0584	0.0101	9.02e-07	-0.06058	0.01233	0.0301	-0.03122	0.0144
Hypertension medications: total purchases	CYP17A1	rs11191416	10	102845159	T	G	0.09491	6.943e-21	-0.0463	0.0049	1.71e-14	-0.04665	0.00608	1.28e-07	-0.03662	0.00693
Hypertension medications: total purchases	SORCS3	rs181012148	10	105099626	A	G	0.00893	3.404e-11	0.1023	0.0154	3.24e-05	0.08002	0.01926	2.28e-06	0.10089	0.02134
Hypertension medications: total purchases	BAG3	rs55942226	10	119681182	G	C	0.1404	2.491e-08	-0.0234	0.0042	0.00183	-0.01615	0.00518	5e-05	-0.02378	0.00586
Hypertension medications: total purchases	SBF2	rs7935252	11	10174327	G	T	0.2682	2.886e-15	0.026	0.0033	5.25e-10	0.02515	0.00405	6.55e-07	0.0231	0.00464
Hypertension medications: total purchases	WT1	rs3809060	11	32437261	G	T	0.3092	9.824e-10	0.0192	0.0031	1.52e-07	0.02026	0.00386	0.00064	0.01512	0.00443
Hypertension medications: total purchases	C11orf74	rs79978827	11	37004605	C	T	0.00793	4.643e-09	-0.098	0.0167	0.000285	-0.07395	0.02038	0.000363	-0.08494	0.02382
Hypertension medications: total purchases	LRRC4C	rs918481422	11	38522833	T	C	0.005943	3.161e-08	0.1069	0.0193	0.000445	0.08454	0.02407	5.11e-05	0.10851	0.02679
Hypertension medications: total purchases	CELF1	rs200537712,rs35644774	11	47528446	A	AT	0.02852	2.107e-08	0.0493	0.0088	4.76e-06	0.04993	0.01091	0.0012	0.03978	0.01228
Hypertension medications: total purchases	LRRC55	rs72915971	11	57158067	C	G	0.02323	3.039e-08	0.0538	0.0097	1.42e-05	0.05196	0.01197	0.0013	0.04384	0.01363
Hypertension medications: total purchases	OVOL1	rs644740	11	65793997	C	T	0.3957	3.581e-12	-0.0206	0.003	3.01e-08	-0.02022	0.00365	2.2e-05	-0.01773	0.00418
Hypertension medications: total purchases	KCTD21	rs187553151	11	78155780	G	A	0.04749	6.545e-09	0.0398	0.0069	3.74e-06	0.03901	0.00843	0.000706	0.03266	0.00964
Hypertension medications: total purchases	ARHGAP42	rs604723	11	100739815	T	C	0.7412	1.818e-13	0.0244	0.0033	1.04e-08	0.02336	0.00408	7.64e-07	0.02299	0.00465
Hypertension medications: total purchases	NTM	rs7104720	11	131620287	C	G	0.4133	1.331e-09	-0.0179	0.0029	1.39e-05	-0.01571	0.00362	0.000321	-0.01496	0.00416
Hypertension medications: total purchases	APOLD1	rs34322	12	12726636	T	C	0.602	8.611e-10	0.0182	0.003	2.31e-06	0.01729	0.00366	3.15e-05	0.01738	0.00417
Hypertension medications: total purchases	RERGL	rs560097253	12	17747052	C	T	0.0268	1.227e-11	-0.0613	0.009	6.45e-09	-0.0647	0.01115	0.001	-0.0418	0.0127
Hypertension medications: total purchases	PDE3A	rs11045236	12	20426005	C	T	0.2556	3.239e-08	-0.0184	0.0033	0.000337	-0.01471	0.0041	0.000525	-0.01622	0.00468
Hypertension medications: total purchases	VDR	rs117913411	12	47860570	T	A	0.07172	5.086e-10	0.0353	0.0057	6.96e-06	0.03125	0.00695	9.5e-05	0.03135	0.00803
Hypertension medications: total purchases	TFCP2	rs189674641	12	51118900	A	T	0.01344	3.274e-08	-0.0712	0.0129	0.000184	-0.05902	0.01578	0.000269	-0.06646	0.01824
Hypertension medications: total purchases	HOXC4	rs147271033,rs147032598,rs79010335	12	54049957	AAAC	A	0.3667	1.753e-18	-0.0266	0.003	1.44e-08	-0.02115	0.00373	1.24e-12	-0.03029	0.00427
Hypertension medications: total purchases	CNOT2	rs117703053	12	70158859	G	A	0.09226	1.568e-11	0.0339	0.005	1.2e-07	0.03276	0.00619	0.000172	0.02655	0.00707
Hypertension medications: total purchases	ATP2B1	rs2681485	12	89631845	G	A	0.7103	1.104e-11	0.0217	0.0032	1.45e-08	0.02225	0.00393	5.42e-05	0.0182	0.00451
Hypertension medications: total purchases	SH2B3	rs7310615	12	111427245	C	G	0.5866	1.703e-33	-0.0355	0.0029	4.43e-20	-0.0332	0.00362	4.81e-13	-0.03004	0.00415
Hypertension medications: total purchases	TBX3	rs35427	12	115118502	T	G	0.3645	3.501e-10	-0.0191	0.003	1.24e-07	-0.01973	0.00373	0.000193	-0.01597	0.00428
Hypertension medications: total purchases	FGF9	rs638310	13	21738514	G	A	0.6102	1.744e-14	0.0228	0.003	8.33e-09	0.02112	0.00367	2.01e-06	0.01989	0.00418
Hypertension medications: total purchases	SLC7A1	rs7338758	13	29563691	T	C	0.6392	3.227e-15	-0.0238	0.003	2.53e-08	-0.02071	0.00372	3.75e-08	-0.02333	0.00424
Hypertension medications: total purchases	DACH1	rs9318030	13	71794332	C	G	0.09794	1.262e-09	0.0296	0.0049	6.58e-06	0.02705	0.006	0.00046	0.02406	0.00687
Hypertension medications: total purchases	FARP1	rs150184612	13	98427341	C	T	0.01468	2.007e-08	-0.0686	0.0122	4.27e-05	-0.06121	0.01496	0.00261	-0.05212	0.01731
Hypertension medications: total purchases	ACTN1	rs1007407	14	68980243	T	C	0.5113	5.745e-09	0.0169	0.0029	5.18e-06	0.01626	0.00357	0.00062	0.01401	0.00409
Hypertension medications: total purchases	RIN3	rs151250626	14	92646931	G	A	0.02055	9.613e-09	-0.0594	0.0103	0.000126	-0.04915	0.01282	9.36e-05	-0.05639	0.01443
Hypertension medications: total purchases	EIF5	rs57746378	14	103257419	T	C	0.3219	3.924e-08	-0.0171	0.0031	9.66e-05	-0.01493	0.00383	7e-04	-0.01483	0.00438
Hypertension medications: total purchases	KLF13	rs79622589	15	31383649	C	T	0.2209	9.127e-11	-0.0228	0.0035	1.42e-09	-0.02617	0.00432	0.00475	-0.01401	0.00496
Hypertension medications: total purchases	GLCE	rs199641012	15	69180001	TA	T	0.02158	6.602e-09	-0.0592	0.0102	0.000175	-0.04734	0.01262	0.000235	-0.05247	0.01427
Hypertension medications: total purchases	CSK	rs34933034	15	74787133	G	A	0.1279	5.469e-15	0.034	0.0044	1.49e-07	0.02796	0.00532	1.52e-07	0.03238	0.00617
Hypertension medications: total purchases	ABHD17C	rs11634851	15	80736624	C	G	0.405	2.046e-09	0.0178	0.003	7.26e-05	0.01448	0.00365	1.93e-06	0.0198	0.00416
Hypertension medications: total purchases	FES	rs12906125	15	90884382	G	A	0.271	1.515e-20	0.0304	0.0033	1.32e-08	0.02288	0.00403	2.84e-11	0.03065	0.00461
Hypertension medications: total purchases	CACNA1H	rs35198836	16	1194631	C	T	0.3212	3.601e-10	0.0195	0.0031	5.2e-09	0.02241	0.00384	0.0056	0.01215	0.00438
Hypertension medications: total purchases	CTD-3088G3.8	rs138591873	16	11453048	C	T	0.01231	6.776e-09	0.0785	0.0135	0.000226	0.06071	0.01646	6.96e-05	0.07696	0.01935
Hypertension medications: total purchases	PDILT	rs77924615	16	20381010	G	A	0.2219	1.389e-10	-0.0225	0.0035	1.7e-08	-0.02432	0.00431	0.000831	-0.01652	0.00494
Hypertension medications: total purchases	TNRC6A	rs561529716	16	24642764	G	A	0.005042	1.158e-08	0.1206	0.0211	0.00168	0.08369	0.02664	5.63e-05	0.11632	0.02888
Hypertension medications: total purchases	PHKB	rs142046938	16	47552488	G	T	0.01292	3.935e-08	-0.0704	0.0128	0.00253	-0.04718	0.01562	1.61e-05	-0.07862	0.01823
Hypertension medications: total purchases	SALL1	rs1015474871	16	51625035	A	C	0.01623	1.128e-08	-0.0665	0.0116	1.67e-06	-0.06781	0.01416	0.00381	-0.04807	0.01661
Hypertension medications: total purchases	SLC12A3	rs11076171	16	56878605	G	T	0.1175	1.903e-08	-0.0254	0.0045	4.77e-05	-0.02271	0.00558	5.77e-05	-0.02549	0.00634
Hypertension medications: total purchases	CES3	rs72796179	16	66968635	C	T	0.07069	9.805e-11	0.0366	0.0057	9.62e-09	0.04007	0.00698	0.00301	0.02355	0.00794
Hypertension medications: total purchases	DYNLRB2	rs146770988	16	80548629	G	T	0.009818	1.483e-10	-0.0964	0.015	3.62e-06	-0.08521	0.0184	0.000246	-0.07817	0.02132
Hypertension medications: total purchases	GSE1	rs67958318	16	85415104	T	C	0.1631	4.516e-08	0.0218	0.004	0.000133	0.01867	0.00489	0.0013	0.01804	0.00561
Hypertension medications: total purchases	ZNF469	rs763490064	16	88333706	T	TCCA	0.06511	8.691e-11	0.0384	0.0059	2.01e-07	0.03802	0.00731	0.000948	0.0274	0.00829
Hypertension medications: total purchases	SPIRE2	rs78838464	16	89859765	C	T	0.02433	4.618e-08	0.0543	0.0099	2.9e-07	0.06337	0.01235	0.0376	0.02868	0.0138
Hypertension medications: total purchases	SMG6	rs10852923	17	2183061	T	G	0.5071	1.183e-09	-0.0176	0.0029	6.19e-08	-0.01932	0.00357	0.00195	-0.01264	0.00408
Hypertension medications: total purchases	RP11-156P1.2	rs145153053	17	47060667	A	G	0.1963	5.241e-14	0.0275	0.0037	4.48e-10	0.02801	0.00449	2.3e-06	0.02433	0.00515
Hypertension medications: total purchases	PHOSPHO1	rs28397663	17	49250821	C	T	0.4246	4.732e-15	0.023	0.0029	1.07e-08	0.02066	0.00361	1.14e-06	0.02012	0.00413
Hypertension medications: total purchases	ANKFN1	rs11650408	17	56380739	G	A	0.005757	6.792e-11	0.1306	0.02	0.000711	0.08262	0.0244	1.66e-07	0.14896	0.02846
Hypertension medications: total purchases	RNF43	rs199598395	17	58358769	C	T	0.01364	4.113e-13	0.0914	0.0126	2.65e-09	0.09208	0.01547	5.98e-05	0.07145	0.0178
Hypertension medications: total purchases	USP32	rs186197094	17	60262583	C	G	0.01502	8.765e-13	0.0874	0.0122	1.33e-08	0.08526	0.015	6.78e-05	0.06878	0.01726
Hypertension medications: total purchases	ACE	rs9899012	17	63468125	G	A	0.08385	6.157e-12	-0.0363	0.0053	6.21e-08	-0.03511	0.00649	0.000138	-0.02837	0.00744
Hypertension medications: total purchases	SEPT9	rs1436138	17	77320798	A	G	0.3575	9.672e-09	-0.0174	0.003	0.00019	-0.01391	0.00373	1.05e-05	-0.01881	0.00427
Hypertension medications: total purchases	SLC38A10	rs8064597	17	81294762	A	G	0.5869	7.389e-09	-0.0171	0.003	6.79e-06	-0.01635	0.00363	0.00043	-0.01471	0.00418
Hypertension medications: total purchases	MAPK4	rs57091267	18	50644401	G	A	0.2416	4.856e-13	-0.0246	0.0034	3.36e-07	-0.02132	0.00418	1.3e-06	-0.02313	0.00478
Hypertension medications: total purchases	NEDD4L	rs1008899	18	58195615	G	A	0.2263	2.616e-08	0.0193	0.0035	7.47e-05	0.01686	0.00426	0.00021	0.01807	0.00487
Hypertension medications: total purchases	NFATC1	rs117011420	18	79399609	G	A	0.1904	2.18e-08	0.0209	0.0037	8.07e-05	0.01804	0.00458	0.000435	0.01849	0.00526
Hypertension medications: total purchases	GNG7	rs11672460	19	2588425	A	C	0.0373	7.894e-14	-0.0579	0.0078	7.57e-08	-0.05128	0.00954	8.22e-06	-0.04864	0.01091
Hypertension medications: total purchases	INSR	rs879197352	19	7315629	T	C	0.6137	9.157e-13	0.0218	0.0031	3.36e-08	0.02077	0.00376	5.96e-05	0.01728	0.0043
Hypertension medications: total purchases	MYO9B	rs7246865	19	17108295	G	A	0.2088	9.719e-10	0.0219	0.0036	0.067	0.00808	0.00441	8.92e-10	0.03072	0.00501
Hypertension medications: total purchases	EMC10	rs200206091	19	50481874	T	TG	0.02287	3.069e-08	-0.0538	0.0097	1.57e-06	-0.0573	0.01193	0.0061	-0.03756	0.0137
Hypertension medications: total purchases	FERMT1	rs1571217	20	6335879	G	T	0.628	1.379e-10	0.0193	0.003	0.00338	0.01082	0.00369	6.58e-09	0.02458	0.00424
Hypertension medications: total purchases	JAG1	rs1887320	20	10985350	G	A	0.4347	8.292e-09	0.0169	0.0029	6.41e-05	0.01439	0.0036	2.62e-06	0.01936	0.00412
Hypertension medications: total purchases	MACROD2	rs149411927	20	15534348	CAT	C	0.007593	1.534e-08	-0.0961	0.017	2.77e-07	-0.1066	0.02075	0.00886	-0.06318	0.02414
Hypertension medications: total purchases	FOXA2	rs116969013	20	22540019	A	G	0.01542	4.6e-08	-0.0652	0.0119	0.000659	-0.04924	0.01446	5.06e-05	-0.06939	0.01712
Hypertension medications: total purchases	NOL4L	rs12624715	20	32637553	A	G	0.2092	1.112e-08	0.0204	0.0036	5.84e-06	0.01999	0.00441	0.000134	0.01914	0.00501
Hypertension medications: total purchases	PREX1	rs2093348	20	48800720	G	T	0.09114	1.659e-08	-0.0284	0.005	0.000187	-0.0231	0.00618	0.000128	-0.02723	0.00711
Hypertension medications: total purchases	ZNF831	rs78302204	20	59160393	G	A	0.1676	1.948e-46	0.0556	0.0039	2.79e-36	0.06023	0.00479	4.8e-14	0.04121	0.00547
Hypertension medications: total purchases	TMPRSS15	rs2825469	21	19272500	C	T	0.05494	3.173e-08	0.0357	0.0065	0.000167	0.02981	0.00792	6.44e-05	0.03652	0.00914
Hypertension medications: total purchases	SIK1	rs12627651	21	43340723	G	A	0.3205	1.696e-13	0.023	0.0031	1.41e-07	0.02019	0.00384	9.7e-06	0.01942	0.00439
Hypertension medications: total purchases	SEPT5	rs62222348	22	19625862	G	A	0.00566	9.445e-11	-0.1297	0.02	8.83e-05	-0.09701	0.02474	6.22e-06	-0.1267	0.02804
Hypertension medications: total purchases	XBP1	rs6005915	22	28837274	T	C	0.259	6.151e-12	0.0228	0.0033	1.11e-08	0.02328	0.00407	1.35e-05	0.02026	0.00466
Hypertension medications: total purchases	RPS6KA3	rs185519664	23	20148225	T	C	0.01876	6.466e-10	0.0568	0.0092	1.38e-07	0.07112	0.0135	0.000768	0.03715	0.01104
Hypertension medications: total purchases	EDA2R	rs5919161	23	66601323	C	A	0.1005	1.299e-10	0.0258	0.004	0.000194	0.02212	0.00593	2.09e-06	0.02279	0.0048
T2D medications: total purchases	MACF1	rs67565123	1	39403840	GC	G	0.2414	3.316e-08	0.0127	0.0023	0.00161	0.00892	0.00283	6.89e-06	0.0188	0.00418
T2D medications: total purchases	PROX1	rs17712208	1	213977102	T	A	0.01777	7.587e-10	0.0461	0.0075	6.28e-06	0.04175	0.00924	2.23e-05	0.05753	0.01357
T2D medications: total purchases	BCL11A	rs13423091	2	60333425	T	G	0.0993	4.285e-10	0.0205	0.0033	0.001	0.01328	0.00404	1.77e-06	0.02854	0.00597
T2D medications: total purchases	COBLL1	rs5835988,rs397791024	2	164645417	T	TG	0.3583	1.433e-12	-0.0145	0.002	8.7e-13	-0.01799	0.00252	0.00428	-0.01061	0.00371
T2D medications: total purchases	IRS1	rs2943650	2	226241205	C	T	0.6389	2.111e-13	0.015	0.002	2.12e-05	0.01065	0.00251	2.15e-08	0.02076	0.00371
T2D medications: total purchases	PPARG	rs11709077	3	12295008	G	A	0.1709	1.441e-14	-0.02	0.0026	2.91e-07	-0.01641	0.0032	1.59e-09	-0.02863	0.00474
T2D medications: total purchases	UBE2E2	rs4318497	3	23267252	A	C	0.819	1.918e-09	-0.0153	0.0026	0.000688	-0.01068	0.00315	1.31e-06	-0.02248	0.00465
T2D medications: total purchases	ADCY5	rs11719201	3	123349897	C	T	0.176	6.389e-12	-0.0177	0.0026	5.61e-06	-0.01441	0.00317	3.56e-07	-0.02384	0.00468
T2D medications: total purchases	MSL2		3	136208697	GTGTTTGTT	GTGTT	0.005184	2.229e-09	0.0872	0.0146	3.78e-06	0.08314	0.01798	0.000233	0.09737	0.02646
T2D medications: total purchases	MRAS	rs12695685	3	138377255	A	C	0.1073	2.024e-09	0.019	0.0032	1.8e-05	0.01679	0.00392	8.56e-05	0.02255	0.00574
T2D medications: total purchases	EIF5A2	rs6786846	3	170912095	G	A	0.6807	3.129e-09	0.0124	0.0021	2.9e-05	0.01082	0.00259	8.82e-05	0.01496	0.00382
T2D medications: total purchases	IGF2BP2	rs7637773	3	185797847	G	A	0.3066	9.484e-22	0.0204	0.0021	2.49e-10	0.01652	0.00261	1.28e-11	0.02627	0.00388
T2D medications: total purchases	WFS1	rs1046317	4	6302515	T	C	0.6105	5.637e-20	0.0184	0.002	1.45e-06	0.01196	0.00248	3.73e-14	0.02768	0.00366
T2D medications: total purchases	GNPDA2	rs10938397	4	45180510	A	G	0.4737	9.406e-16	0.0158	0.002	1.12e-09	0.0147	0.00241	1.97e-07	0.0186	0.00358
T2D medications: total purchases	UNC5C	rs34656389	4	95232063	A	G	0.4578	2.283e-09	0.0118	0.002	0.000182	0.00907	0.00242	8.2e-06	0.01595	0.00358
T2D medications: total purchases	PAM	rs114555443	5	102793254	T	C	0.05771	5.449e-13	0.0304	0.0042	0.00075	0.0175	0.00519	1.78e-10	0.04894	0.00767
T2D medications: total purchases	JADE2	rs329122	5	134528909	G	A	0.4202	7.549e-09	0.0115	0.002	0.00051	0.00851	0.00245	3.83e-05	0.01483	0.0036
T2D medications: total purchases	RREB1	rs1815311	6	7245225	A	G	0.4053	3.766e-10	0.0126	0.002	6.23e-05	0.00988	0.00247	1.31e-06	0.01768	0.00365
T2D medications: total purchases	CDKAL1	rs7451008	6	20673649	T	C	0.3295	4.976e-37	0.0265	0.0021	1.2e-22	0.02512	0.00256	1.75e-16	0.03122	0.00379
T2D medications: total purchases	GLP1R	rs2277110	6	39078768	G	A	0.06785	4.476e-09	-0.0229	0.0039	0.00182	-0.01499	0.00481	2.44e-06	-0.03349	0.00711
T2D medications: total purchases	RGS17		6	153067046	AAAAC	AAAAGAAACAAAC	0.2456	1.145e-08	0.0134	0.0023	6.86e-06	0.01297	0.00288	0.000558	0.01472	0.00426
T2D medications: total purchases	DGKB	rs2191349	7	15024684	G	T	0.4589	4.406e-09	0.0116	0.002	0.00137	0.00776	0.00242	6.41e-06	0.01615	0.00358
T2D medications: total purchases	ORAI2	rs57307671	7	102446158	A	T	0.1834	7.286e-12	0.0174	0.0025	2.78e-08	0.01741	0.00313	4.03e-05	0.019	0.00463
T2D medications: total purchases	KLF14	rs972283	7	130782095	A	G	0.5428	6.573e-12	0.0135	0.002	6.85e-13	0.0174	0.00242	0.0175	0.00848	0.00357
T2D medications: total purchases	UBE3C	rs1182436	7	157235059	T	C	0.8521	4.24e-10	0.0172	0.0028	0.000548	0.01175	0.0034	8.74e-07	0.02463	0.00501
T2D medications: total purchases	ZFHX4	rs10103579	8	76915612	G	A	0.4959	3.705e-08	-0.0108	0.002	3.51e-06	-0.01125	0.00242	0.00508	-0.01001	0.00357
T2D medications: total purchases	SLC30A8	rs11558471	8	117173494	A	G	0.3787	7.906e-19	-0.0179	0.002	1.48e-08	-0.0141	0.00249	3.26e-10	-0.02307	0.00367
T2D medications: total purchases	GLIS3	rs34105898	9	4211977	T	A	0.1263	4.047e-09	0.0174	0.003	1.25e-05	0.01583	0.00362	0.000116	0.02085	0.00541
T2D medications: total purchases	RP11-145E5.5	rs10811661	9	22134095	T	C	0.144	1.766e-25	-0.0291	0.0028	3.24e-15	-0.02704	0.00343	2.22e-12	-0.03562	0.00507
T2D medications: total purchases	GPSM1	rs28624681	9	136343450	C	T	0.2925	2.132e-17	-0.0184	0.0022	5.68e-11	-0.01747	0.00267	4.78e-08	-0.02146	0.00393
T2D medications: total purchases	CDC123	rs11257658	10	12267269	G	A	0.2647	1.777e-17	0.019	0.0022	3.36e-08	0.01524	0.00276	1.16e-10	0.02616	0.00406
T2D medications: total purchases	CTNNA3	rs143791988	10	66063632	C	A	0.07681	3.842e-08	0.0204	0.0037	9.99e-05	0.01777	0.00457	0.00168	0.02113	0.00673
T2D medications: total purchases	CTNNA3	rs190116876	10	67612331	T	C	0.0205	1.838e-13	0.0643	0.0087	3.31e-08	0.05919	0.01071	5.23e-06	0.07263	0.01594
T2D medications: total purchases	NEUROG3	rs537982442	10	69554950	G	C	0.04326	1.035e-33	0.0586	0.0048	1.28e-12	0.04246	0.00598	2.37e-21	0.08311	0.00876
T2D medications: total purchases	ZMIZ1	rs697239	10	79187681	T	C	0.4792	9.723e-09	-0.0112	0.002	1.98e-05	-0.0103	0.00242	0.000309	-0.01283	0.00356
T2D medications: total purchases	HHEX	rs10882099	10	92700893	T	C	0.4761	3.049e-15	-0.0155	0.002	1.6e-07	-0.01263	0.00241	1.31e-09	-0.02166	0.00357
T2D medications: total purchases	TCF7L2	rs7903146	10	112998590	C	T	0.1996	1.044e-126	0.0588	0.0025	4.88e-57	0.04809	0.00302	2.47e-75	0.08202	0.00447
T2D medications: total purchases	SCT	rs540205414	11	627276	C	T	0.01383	1.74e-11	0.0579	0.0086	3.48e-06	0.04943	0.01065	4.48e-07	0.07837	0.01553
T2D medications: total purchases	KCNQ1	rs2237897	11	2837316	C	T	0.08147	9.487e-26	-0.0378	0.0036	6.55e-14	-0.03332	0.00445	4.54e-13	-0.04736	0.00654
T2D medications: total purchases	KCNJ11	rs2074314	11	17390274	C	T	0.5414	7.029e-13	-0.0141	0.002	0.000182	-0.00908	0.00243	5.9e-09	-0.02079	0.00357
T2D medications: total purchases	ARAP1	rs7109575	11	72752390	G	A	0.2374	1.824e-18	-0.0202	0.0023	1.38e-08	-0.01611	0.00284	2.05e-09	-0.02515	0.0042
T2D medications: total purchases	MTNR1B	rs10830963	11	92975544	C	G	0.357	4.894e-25	0.0211	0.002	6.59e-11	0.01643	0.00252	2.68e-14	0.02835	0.00372
T2D medications: total purchases	CCND2	rs76895963	12	4275678	T	G	0.031	1.716e-53	-0.0908	0.0059	2.84e-22	-0.07007	0.00722	2.01e-34	-0.13216	0.0108
T2D medications: total purchases	KLHL42	rs10466811	12	27806268	G	A	0.237	2.301e-08	-0.013	0.0023	0.0122	-0.00716	0.00286	6.64e-07	-0.02096	0.00422
T2D medications: total purchases	SPATS2	rs193302380	12	49424636	G	C	0.06081	7.872e-11	0.0266	0.0041	0.000982	0.01663	0.00505	1.17e-08	0.0424	0.00743
T2D medications: total purchases	HMGA2	rs2947793	12	65805954	G	A	0.0535	4.296e-12	0.0302	0.0044	8.64e-05	0.0212	0.0054	1.58e-08	0.04451	0.00787
T2D medications: total purchases	SBNO1	rs147530811	12	123332930	C	A	0.03133	3.05e-09	0.0337	0.0057	3.48e-06	0.03263	0.00703	0.00216	0.03152	0.01028
T2D medications: total purchases	SPRY2	rs7998259	13	80144519	G	A	0.3891	5.07e-10	-0.0126	0.002	0.000446	-0.00873	0.00249	8.48e-07	-0.0181	0.00368
T2D medications: total purchases	AKAP6	rs10146289	14	32472316	G	A	0.3421	3.266e-08	0.0115	0.0021	7.6e-05	0.01017	0.00257	0.000534	0.01316	0.0038
T2D medications: total purchases	NRXN3	rs12895355	14	79236905	C	A	0.2389	3.318e-09	0.0137	0.0023	3e-04	0.01035	0.00286	9.2e-06	0.01868	0.00421
T2D medications: total purchases	VPS13C	rs28553330	15	61998992	T	C	0.06035	1.458e-08	-0.0233	0.0041	0.000513	-0.01764	0.00508	1.89e-05	-0.03193	0.00746
T2D medications: total purchases	LINGO1	rs58102377	15	77600515	A	G	0.4097	2.935e-10	-0.0126	0.002	1.56e-06	-0.01182	0.00246	0.000702	-0.01229	0.00363
T2D medications: total purchases	FTO	rs9940128	16	53766842	G	A	0.4286	4.698e-40	0.0262	0.002	8.89e-21	0.02278	0.00244	2.58e-18	0.03139	0.0036
T2D medications: total purchases	CTRB2	rs55993634	16	75202865	C	G	0.08722	5.035e-19	-0.0309	0.0035	1.18e-08	-0.02432	0.00426	3.41e-11	-0.04198	0.00633
T2D medications: total purchases	HNF1B	rs11263763	17	37743574	A	G	0.3541	1.005e-11	0.014	0.0021	4.96e-08	0.01381	0.00253	1.57e-05	0.01611	0.00373
T2D medications: total purchases	HSD17B1	rs676387	17	42554255	C	A	0.2407	4.691e-08	0.0125	0.0023	7.76e-05	0.01111	0.00281	0.00223	0.01271	0.00416
T2D medications: total purchases	C18orf8,NPC1	rs891387	18	23523945	T	C	0.5121	2.183e-10	-0.0125	0.002	0.00163	-0.00763	0.00242	1.99e-07	-0.01864	0.00358
T2D medications: total purchases	PIK3C3	rs452105	18	42348736	G	A	0.3272	3.56e-08	0.0116	0.0021	3.73e-06	0.01196	0.00258	0.00205	0.01181	0.00383
T2D medications: total purchases	MC4R	rs11665052	18	60241442	A	G	0.1942	2.31e-11	0.0165	0.0025	1.09e-09	0.01858	0.00305	0.00101	0.01478	0.0045
T2D medications: total purchases	AKT2	rs184042322	19	40256953	G	T	0.01129	4.869e-11	0.061	0.0093	9.85e-06	0.05058	0.01144	2.62e-06	0.07909	0.01683
T2D medications: total purchases	JPH2	rs117361510	20	44189982	G	T	0.01196	1.498e-39	0.1197	0.0091	2.94e-27	0.12093	0.01118	3.82e-16	0.13492	0.01657
T2D medications: total purchases	PHF8	rs11091317	23	53817065	A	G	0.4088	2.56e-09	-0.0099	0.0017	0.0196	-0.00573	0.00246	1.77e-06	-0.01225	0.00256
T2D medications: total purchases	KLF8	rs185212500	23	56173773	A	C	0.04834	1.318e-10	0.0247	0.0038	2.5e-07	0.02927	0.00567	2.19e-05	0.02532	0.00596
T2D medications: total purchases	ZXDA	rs73209417	23	58076762	G	T	0.04632	6.87e-10	0.0242	0.0039	2.32e-07	0.02983	0.00577	8.32e-05	0.02398	0.00609
T2D medications: total purchases	SPIN4	rs73223262	23	63005089	T	A	0.04447	7.519e-09	0.023	0.004	1.25e-06	0.02848	0.00587	0.00021	0.02292	0.00619
T2D medications: total purchases	OPHN1	rs112873623	23	68398809	C	T	0.798	1.914e-08	-0.0115	0.002	0.00193	-0.00939	0.00303	4.6e-05	-0.01285	0.00315
T2D medications: total purchases	DUSP9	rs5945326	23	153634467	A	G	0.2748	3.881e-36	-0.0229	0.0018	8.24e-13	-0.01934	0.0027	9.07e-18	-0.02421	0.00282

[truncated: 19 more sheets: S.Table10, S.Table11, S.Table12, S.Table13, S.Table14, S.Table15, S.Table16, S.Table17, S.Table18, S.Table19, S.Table20, S.Table21, S.Table22, S.Table23, S.Table24, S.Table25, S.Table26, S.Table27, S.Table28]
